# Supplementary material for: N-[(E)-1,3-Benzodioxol-5-yl­methyl­idene]-4-methyl­aniline
Source: Acta Crystallogr Sect E Struct Rep Online. 2010 Nov 24;66(Pt 12):o3293. doi: 10.1107/S1600536810048038 (PMC3011519; doi:10.1107/S1600536810048038)
Supplement: Supplementary file 2 [file e-66-o3293-Isup2.hkl]

#
# h,k,l, Fc-squared, Fo-squared, sigma(Fo-squared) and status flag
#
data_I
_shelx_title ' HA89_0m in P-1'
_shelx_refln_list_code          4
_shelx_F_calc_maximum       72.59
_exptl_crystal_F_000       504.00
_reflns_d_resolution_high  0.8331
 
loop_
 _symmetry_equiv_pos_as_xyz
 'x, y, z'
 '-x, -y, -z'
 
_cell_length_a    10.6914
_cell_length_b    10.7680
_cell_length_c    13.3332
_cell_angle_alpha  89.443
_cell_angle_beta   67.112
_cell_angle_gamma  62.534
 
_shelx_F_squared_multiplier     1.000
 
loop_
 _refln_index_h
 _refln_index_k
 _refln_index_l
 _refln_F_squared_calc
 _refln_F_squared_meas
 _refln_F_squared_sigma
 _refln_observed_status
   1   0   0       14.69       14.39      0.33 o
   2   0   0        1.19        2.96      0.23 o
   3   0   0       10.37       10.37      0.61 o
   4   0   0      337.26      374.37      4.11 o
   5   0   0       23.10       20.39      0.85 o
   6   0   0       13.70       13.15      0.88 o
   7   0   0      448.42      446.83      7.59 o
   8   0   0      267.40      277.50     10.40 o
   9   0   0       20.78       19.35      2.84 o
  10   0   0        8.45        7.82      2.35 o
  -9   1   0        2.64        3.38      1.89 o
  -8   1   0       14.39       15.75      2.55 o
  -7   1   0      177.25      168.19      4.71 o
  -6   1   0      328.91      347.26      4.82 o
  -5   1   0       24.79       22.84      0.87 o
  -4   1   0      206.14      212.26      2.59 o
  -3   1   0        6.61        4.75      0.36 o
  -2   1   0        3.64        4.49      0.27 o
  -1   1   0      493.68      473.64      4.33 o
   0   1   0       38.71       33.45      1.20 o
   2   1   0      580.06      547.81      4.26 o
   3   1   0     1776.14     1756.83     13.88 o
   4   1   0        0.30        0.11      0.22 o
   5   1   0       36.32       36.80      0.93 o
   6   1   0       22.55       20.37      1.33 o
   7   1   0      104.70      106.70      2.26 o
   8   1   0      398.64      407.22      8.30 o
   9   1   0       60.29       58.65      4.40 o
  10   1   0        0.26       -0.27      1.74 o
  -9   2   0        2.36        2.75      2.61 o
  -8   2   0        0.13       -0.22      1.55 o
  -7   2   0        0.08       -0.89      1.27 o
  -6   2   0       76.57       75.04      1.92 o
  -5   2   0        2.76        1.16      0.47 o
  -4   2   0        4.82        2.91      0.46 o
  -3   2   0       77.23       83.29      1.58 o
  -2   2   0        0.33       -0.07      0.18 o
  -1   2   0        0.18       -0.22      0.15 o
   0   2   0      887.92      873.02      8.90 o
   1   2   0      314.82      303.44      8.10 o
   3   2   0      303.10      286.58      2.69 o
   4   2   0      870.87      909.55      7.56 o
   5   2   0       80.43       70.60      1.18 o
   6   2   0        3.34        5.99      0.49 o
   7   2   0        0.01        0.61      0.40 o
   8   2   0        0.16        0.08      0.71 o
   9   2   0      125.93      139.87      5.89 o
  10   2   0        9.61       10.00      2.56 o
  11   2   0        3.02        5.98      3.23 o
  -8   3   0        0.04        1.40      2.36 o
  -7   3   0        0.78       -0.49      1.38 o
  -6   3   0        0.00       -0.62      0.78 o
  -5   3   0       29.74       30.41      1.51 o
  -4   3   0        8.03        7.08      1.11 o
  -3   3   0      222.27      237.36      3.65 o
  -2   3   0       82.77       96.28      1.85 o
  -1   3   0       47.73       52.65      1.22 o
   0   3   0       11.20       11.53      0.37 o
   1   3   0      283.32      240.09      4.40 o
   2   3   0      228.38      239.05      2.93 o
   3   3   0      776.99      750.77      6.83 o
   4   3   0      310.65      298.22      3.61 o
   5   3   0      429.13      443.41      4.92 o
   6   3   0        0.65       -0.54      0.36 o
   7   3   0        3.74        3.79      0.58 o
   8   3   0        0.12       -0.77      0.51 o
   9   3   0       50.05       58.07      2.87 o
  10   3   0        3.16        4.82      2.61 o
  11   3   0       60.15       57.55      6.42 o
  -7   4   0        0.73       -2.22      1.88 o
  -6   4   0       12.89        6.26      1.38 o
  -5   4   0        1.19        0.96      0.77 o
  -4   4   0        0.07        0.44      0.56 o
  -3   4   0        0.11        0.52      0.46 o
  -2   4   0     1622.07     1607.57     18.53 o
  -1   4   0      182.17      196.86      2.86 o
   0   4   0      476.12      488.33      5.78 o
   1   4   0       34.04       31.95      0.65 o
   2   4   0      838.64      833.04     21.52 o
   3   4   0       53.81       58.69      0.94 o
   4   4   0       45.10       44.70      0.78 o
   5   4   0      372.41      350.52      3.99 o
   6   4   0      303.86      342.37      4.12 o
   7   4   0      481.02      522.26      6.04 o
   8   4   0       42.27       46.08      1.72 o
   9   4   0        2.82        3.24      0.97 o
  10   4   0        4.99        8.20      1.74 o
  11   4   0       32.73       36.57      5.21 o
  -7   5   0       22.64       34.01      5.07 o
  -6   5   0        0.00       -0.24      1.98 o
  -5   5   0      335.36      296.50      8.10 o
  -4   5   0        2.04        1.48      0.75 o
  -3   5   0       29.43       27.85      1.53 o
  -2   5   0        5.68        4.23      0.81 o
  -1   5   0     1246.66     1316.12     15.21 o
   0   5   0      120.80      123.90      1.90 o
   1   5   0       69.41       58.98      1.04 o
   2   5   0      322.83      333.16      9.84 o
   3   5   0       29.11       41.68      2.56 o
   4   5   0      379.42      359.75      3.76 o
   5   5   0      174.00      167.38      2.18 o
   6   5   0       11.29        9.50      0.61 o
   7   5   0      142.65      145.79      2.52 o
   8   5   0        4.49        5.82      0.69 o
   9   5   0      154.87      150.90      3.98 o
  10   5   0       30.03       31.60      4.25 o
  11   5   0       13.60       10.03      3.23 o
  -6   6   0       12.24       12.45      3.28 o
  -5   6   0        0.07       -1.50      1.04 o
  -4   6   0      125.35       92.14      5.46 o
  -3   6   0        3.93        3.84      0.75 o
  -2   6   0      324.98      317.27      5.21 o
  -1   6   0        4.79        6.82      0.72 o
   0   6   0        0.61       -0.17      0.31 o
   1   6   0        4.29        4.31      0.32 o
   2   6   0      309.15      308.80      9.55 o
   3   6   0      155.69      180.33      6.46 o
   4   6   0      393.55      430.77      6.85 o
   5   6   0       26.71       27.34      0.71 o
   6   6   0       16.92       14.98      0.68 o
   7   6   0        0.06       -0.06      0.38 o
   8   6   0       66.40       65.63      1.67 o
   9   6   0       18.90       18.00      1.58 o
  10   6   0        8.94        7.62      1.59 o
  11   6   0       17.89       18.62      2.39 o
  -5   7   0        0.36       -0.38      1.28 o
  -4   7   0        0.20       -1.10      1.04 o
  -3   7   0      205.48      188.08      5.44 o
  -2   7   0       68.55       54.76      1.92 o
  -1   7   0      187.58      186.79      3.13 o
   0   7   0       43.34       45.45      1.21 o
   1   7   0       82.68       91.41      1.69 o
   2   7   0       47.81       45.43      1.33 o
   3   7   0       17.65       15.05      1.98 o
   4   7   0       69.01       72.27      3.96 o
   5   7   0       15.21       10.68      0.60 o
   6   7   0      165.84      155.98      2.33 o
   7   7   0        9.53        8.11      0.67 o
   8   7   0       96.85      104.57      2.19 o
   9   7   0        1.29        2.50      0.83 o
  10   7   0        9.26        9.06      1.17 o
  11   7   0        9.86        6.86      1.61 o
  -4   8   0        1.85        2.37      1.41 o
  -3   8   0        5.71        4.54      1.14 o
  -2   8   0       32.38       26.50      1.72 o
  -1   8   0        7.61        5.35      0.80 o
   0   8   0       37.51       37.32      1.44 o
   1   8   0      572.48      576.03      7.80 o
   2   8   0      172.15      178.74      2.58 o
   3   8   0        1.11        2.12      1.11 o
   4   8   0       23.20       19.92      2.41 o
   5   8   0       23.65       24.94      2.89 o
   6   8   0      136.63      140.33      2.18 o
   7   8   0      346.46      357.66      4.58 o
   8   8   0       15.47       13.59      1.25 o
   9   8   0       19.94       17.57      1.29 o
  10   8   0        2.35        0.78      0.83 o
  11   8   0        0.67        1.34      1.23 o
  -3   9   0        1.16        2.23      1.35 o
  -2   9   0        0.94        1.23      0.94 o
  -1   9   0        2.96        5.57      0.98 o
   0   9   0        0.90        1.38      0.78 o
   1   9   0      347.49      348.60      5.21 o
   2   9   0      376.36      373.35      4.72 o
   3   9   0      106.35       87.13      4.73 o
   4   9   0        4.41        5.55      1.69 o
   5   9   0        7.70        4.78      1.64 o
   6   9   0       23.81       24.31      0.94 o
   7   9   0        1.11        0.93      0.48 o
   8   9   0       31.26       27.54      1.22 o
   9   9   0       29.16       32.59      1.94 o
  10   9   0        0.31        0.27      0.87 o
  11   9   0        9.81       10.33      1.42 o
  -1  10   0        4.43        6.66      1.14 o
   0  10   0        7.25        8.42      1.14 o
   1  10   0        2.57        1.91      0.61 o
   2  10   0       18.34       18.55      0.81 o
   3  10   0      308.29      299.87      5.02 o
   4  10   0       18.76       21.27      2.99 o
   5  10   0       51.87       50.46      4.05 o
   6  10   0       17.39       13.85      2.75 o
   7  10   0        0.48        1.26      0.53 o
   8  10   0       18.27       17.38      0.89 o
   9  10   0       22.90       22.38      1.19 o
  10  10   0       51.79       54.89      4.17 o
  11  10   0        7.32        3.31      1.34 o
   0  11   0        0.02       -1.10      0.73 o
   1  11   0        1.19        0.93      0.76 o
   2  11   0        4.27        3.61      0.51 o
   3  11   0      111.78      110.32      2.50 o
   4  11   0       59.67       53.69      4.34 o
   5  11   0        6.82        9.21      2.41 o
   6  11   0        0.00       -0.58      1.74 o
   7  11   0       25.05       26.26      2.45 o
   8  11   0        1.12        1.78      0.69 o
   9  11   0        1.34        1.23      0.56 o
  10  11   0        2.03        3.59      1.06 o
   2  12   0        0.47        0.15      0.81 o
   3  12   0        0.36       -0.13      0.70 o
   4  12   0       11.82       10.25      1.13 o
   5  12   0       39.61       49.64      4.78 o
   6  12   0       16.38       20.50      3.47 o
   7  12   0       31.40       26.87      3.91 o
   8  12   0        2.25        1.50      0.65 o
   9  12   0       15.89       17.96      1.32 o
  -8 -12   1        2.20        2.33      0.73 o
  -7 -12   1        0.15       -0.64      0.75 o
  -6 -12   1       31.53       31.55      4.15 o
  -5 -12   1        0.72        2.36      1.88 o
  -4 -12   1       58.27       59.29      4.87 o
  -3 -12   1        0.00        0.20      0.59 o
  -2 -12   1       10.23       10.44      1.19 o
 -10 -11   1        0.79        0.21      0.88 o
  -9 -11   1        0.75        1.16      0.70 o
  -8 -11   1       17.97       16.31      1.19 o
  -7 -11   1        5.59        5.92      0.77 o
  -6 -11   1        0.45       -1.64      1.50 o
  -5 -11   1       86.48       79.50      5.40 o
  -4 -11   1      287.75      307.06     11.77 o
  -3 -11   1       18.06       16.47      0.93 o
  -2 -11   1        6.60        5.81      0.80 o
  -1 -11   1        0.00       -0.25      0.41 o
   0 -11   1        2.37        3.10      0.89 o
 -10 -10   1        0.11       -0.64      1.09 o
  -9 -10   1        1.86        0.68      0.74 o
  -8 -10   1        0.20        0.35      0.55 o
  -7 -10   1       24.84       25.06      1.30 o
  -6 -10   1        4.79        3.57      1.93 o
  -5 -10   1       31.76       33.05      3.71 o
  -3 -10   1       14.86       16.93      2.85 o
  -2 -10   1       33.60       33.18      1.11 o
  -1 -10   1        4.23        4.61      0.65 o
   0 -10   1        2.07        1.13      0.71 o
   1 -10   1       11.27       13.57      1.35 o
   2 -10   1        1.83        2.02      1.08 o
 -11  -9   1        0.15       -0.18      1.91 o
 -10  -9   1        0.46       -0.38      0.93 o
  -9  -9   1      209.87      217.69      4.30 o
  -8  -9   1       11.32       10.66      0.92 o
  -7  -9   1       26.59       22.18      1.07 o
  -6  -9   1      110.17      110.72      2.38 o
  -5  -9   1        2.00        2.27      1.54 o
  -4  -9   1        0.65       -0.48      1.11 o
  -3  -9   1       35.81       36.04      3.47 o
  -2  -9   1      188.20      181.57      2.92 o
  -1  -9   1      627.80      652.18      8.80 o
   0  -9   1       82.13       82.12      2.06 o
   1  -9   1        5.28        4.03      0.88 o
   2  -9   1        0.02       -0.01      1.21 o
   3  -9   1        0.00       -0.80      1.12 o
 -11  -8   1        0.00       -1.73      1.23 o
 -10  -8   1        6.13        5.36      1.03 o
  -9  -8   1       16.28       15.95      1.49 o
  -8  -8   1       51.42       53.73      1.71 o
  -7  -8   1      117.43      112.75      2.12 o
  -6  -8   1      325.16      322.44      4.33 o
  -5  -8   1        3.32        3.01      0.61 o
  -4  -8   1        5.25        8.20      1.78 o
  -3  -8   1       23.76       24.75      2.75 o
  -2  -8   1        8.88       10.28      0.96 o
  -1  -8   1      306.78      316.15      4.53 o
   0  -8   1      143.93      145.98      2.90 o
   1  -8   1      140.41      139.70      2.95 o
   2  -8   1        1.97        1.46      0.84 o
   3  -8   1        0.06        0.13      0.86 o
   4  -8   1        0.00        0.29      2.29 o
 -11  -7   1        9.28        7.80      1.75 o
 -10  -7   1        8.77        7.82      1.15 o
  -9  -7   1        1.73        1.29      0.82 o
  -8  -7   1       62.53       65.49      2.41 o
  -7  -7   1      189.45      199.65      3.18 o
  -6  -7   1      109.14      125.25      1.91 o
  -5  -7   1        3.85        3.83      0.41 o
  -4  -7   1        6.62        8.39      1.69 o
  -3  -7   1        1.28        2.17      1.11 o
  -1  -7   1       80.66       79.09      1.47 o
   0  -7   1        2.68        1.09      0.40 o
   1  -7   1      118.68      114.38      2.25 o
   2  -7   1       58.03       55.88      1.89 o
   3  -7   1       42.27       33.40      1.97 o
   4  -7   1       16.58       13.47      1.89 o
   5  -7   1        0.08        0.37      1.28 o
 -11  -6   1       15.37       17.39      3.30 o
 -10  -6   1       23.33       17.42      2.14 o
  -9  -6   1        0.51        1.53      0.82 o
  -8  -6   1       40.01       43.09      1.77 o
  -7  -6   1        0.64        1.48      0.48 o
  -6  -6   1       48.19       50.51      1.08 o
  -5  -6   1      111.49      118.34      1.70 o
  -4  -6   1      679.08      675.28      7.82 o
  -3  -6   1      706.87      724.06     20.07 o
  -2  -6   1       51.69       50.46      3.09 o
  -1  -6   1      266.03      261.22      3.16 o
   0  -6   1       81.42       85.86      1.53 o
   1  -6   1       13.05       13.62      0.77 o
   2  -6   1       24.03       22.89      1.13 o
   3  -6   1      521.37      501.03      6.99 o
   4  -6   1        0.05       -0.40      0.93 o
   5  -6   1        4.92        2.16      1.69 o
   6  -6   1        0.14       -0.48      1.93 o
 -11  -5   1        5.29        7.38      2.99 o
 -10  -5   1       49.99       45.62      3.24 o
  -9  -5   1        0.91        0.37      0.84 o
  -8  -5   1       24.59       24.46      1.24 o
  -7  -5   1        7.91        8.00      0.69 o
  -6  -5   1       23.32       25.70      0.96 o
  -5  -5   1       34.78       30.49      0.86 o
  -4  -5   1       85.23       85.72      1.27 o
  -3  -5   1       12.84       13.59      0.70 o
  -2  -5   1     1193.44     1195.34     30.83 o
  -1  -5   1       27.71       26.09      0.81 o
   0  -5   1      460.92      489.42      5.85 o
   1  -5   1       31.60       29.37      0.93 o
   2  -5   1      549.92      594.29      8.36 o
   3  -5   1        0.71       -0.03      0.51 o
   4  -5   1      155.55      143.83      2.99 o
   5  -5   1        1.70        0.91      1.07 o
   6  -5   1        9.67       13.67      2.04 o
   7  -5   1        1.05        2.80      2.46 o
 -11  -4   1       14.05       16.35      3.96 o
 -10  -4   1        1.37       -0.82      1.83 o
  -9  -4   1       15.49       17.60      1.72 o
  -8  -4   1       30.12       25.94      1.33 o
  -7  -4   1       37.83       35.77      1.28 o
  -6  -4   1      550.53      618.82      6.79 o
  -5  -4   1      967.89      989.52     10.72 o
  -4  -4   1      209.15      219.35      2.80 o
  -3  -4   1     1404.38     1395.48     12.39 o
  -2  -4   1       12.85       12.78      1.07 o
  -1  -4   1      376.27      387.78      5.73 o
   0  -4   1        5.98        4.55      0.31 o
   1  -4   1     1323.31     1552.98     17.59 o
   2  -4   1       13.18       13.86      1.09 o
   3  -4   1       29.08       29.31      1.17 o
   4  -4   1        0.96        1.36      0.57 o
   5  -4   1      288.94      283.34      4.76 o
   6  -4   1        3.93        4.71      1.30 o
   7  -4   1        7.98        5.79      2.75 o
   8  -4   1        2.63        8.01      3.14 o
 -11  -3   1        4.92        3.33      2.80 o
 -10  -3   1       24.68       17.56      3.62 o
  -9  -3   1        4.29        6.84      1.40 o
  -8  -3   1       44.13       43.81      1.94 o
  -7  -3   1        4.11        2.65      0.56 o
  -6  -3   1      103.13      122.61      2.72 o
  -5  -3   1      235.92      231.57      3.02 o
  -4  -3   1       55.73       51.90      1.02 o
  -3  -3   1       26.32       26.95      0.67 o
  -2  -3   1       56.10       43.83      0.60 o
  -1  -3   1       38.39       33.08      0.52 o
   0  -3   1      511.27      452.47      4.79 o
   1  -3   1        2.53        3.37      0.31 o
   2  -3   1     2701.51     3038.30     33.89 o
   3  -3   1        0.05       -0.37      0.37 o
   4  -3   1       22.41       24.72      1.17 o
   5  -3   1        0.48        0.50      0.59 o
   6  -3   1       68.94       71.94      2.40 o
   7  -3   1        7.24        4.46      1.67 o
   8  -3   1        2.66        0.96      2.27 o
 -10  -2   1       69.27       63.25      6.66 o
  -9  -2   1       14.55       15.61      2.52 o
  -8  -2   1        6.36        5.70      1.23 o
  -7  -2   1        0.00        0.43      0.44 o
  -6  -2   1       11.36       15.88      0.82 o
  -5  -2   1        0.12       -0.15      0.30 o
  -4  -2   1      847.32      889.22      8.32 o
  -3  -2   1      105.05      105.52      1.14 o
  -2  -2   1     3908.90     3750.87     60.00 o
  -1  -2   1      308.87      266.88      2.88 o
   0  -2   1      366.08      323.78      3.41 o
   1  -2   1      549.06      542.01      5.29 o
   2  -2   1        1.51        1.24      0.30 o
   3  -2   1     2263.59     2544.54     26.00 o
   4  -2   1       24.89       18.81      0.90 o
   5  -2   1       49.76       42.08      1.32 o
   6  -2   1        2.41        2.73      0.87 o
   7  -2   1       89.51       81.16      3.26 o
   8  -2   1        0.21        0.02      2.63 o
   9  -2   1        0.55       -0.05      2.27 o
 -10  -1   1        2.41        1.87      1.87 o
  -9  -1   1       82.32       83.17      4.88 o
  -8  -1   1      217.18      202.54      7.11 o
  -7  -1   1        7.03        6.31      0.80 o
  -6  -1   1      102.89      105.84      1.94 o
  -5  -1   1        2.96        1.52      0.33 o
  -4  -1   1      203.94      206.46      2.10 o
  -3  -1   1      577.42      553.22      4.74 o
  -2  -1   1     2418.85     2272.10     16.88 o
  -1  -1   1      288.56      256.08      2.32 o
   0  -1   1     1283.62     1194.67     20.62 o
   1  -1   1       30.07       26.25      0.43 o
   2  -1   1      733.28      693.84      6.41 o
   3  -1   1        0.07       -0.29      0.19 o
   4  -1   1       82.01       84.94      1.55 o
   5  -1   1      306.47      327.32      4.81 o
   6  -1   1      221.00      221.20      4.77 o
   7  -1   1        0.56       -1.08      0.72 o
   8  -1   1       63.54       55.28      4.53 o
   9  -1   1        4.84        5.42      2.04 o
  10  -1   1        0.52       -2.38      1.62 o
  -9   0   1        1.15        1.90      1.74 o
  -8   0   1       59.11       70.27      6.51 o
  -7   0   1       86.71       81.44      3.51 o
  -6   0   1       16.06       15.91      1.01 o
  -5   0   1      365.84      384.19      4.91 o
  -4   0   1       32.01       35.17      0.90 o
  -3   0   1      869.19      880.60      8.23 o
  -2   0   1        4.62        3.25      0.24 o
  -1   0   1     2791.15     2689.35     33.35 o
   1   0   1       64.97       54.24      0.81 o
   2   0   1      909.85      873.35      9.13 o
   3   0   1       27.67       20.41      0.93 o
   4   0   1       16.36       14.92      0.65 o
   5   0   1       71.09       69.20      1.63 o
   6   0   1        0.45       -0.51      0.34 o
   7   0   1        0.20        1.63      0.56 o
   8   0   1      551.51      611.97     14.70 o
   9   0   1       20.04       17.88      2.67 o
  10   0   1        1.65        1.52      1.78 o
  -9   1   1        1.92        1.64      1.76 o
  -8   1   1       33.54       31.01      4.66 o
  -7   1   1       11.18        9.70      3.18 o
  -6   1   1     1754.17     1809.91     17.93 o
  -5   1   1       92.00       89.47      1.87 o
  -4   1   1      983.96     1037.74      9.79 o
  -3   1   1       43.12       45.95      0.88 o
  -2   1   1       15.75       16.02      0.47 o
  -1   1   1        0.95        0.33      0.18 o
   0   1   1      945.20      851.66      7.45 o
   1   1   1       21.47       18.87      0.26 o
   2   1   1     1699.74     1727.25     14.19 o
   3   1   1      179.26      169.05      1.77 o
   4   1   1       16.69       16.31      0.53 o
   5   1   1       16.36        9.22      0.52 o
   6   1   1       12.74       10.52      0.84 o
   7   1   1        6.02        5.77      0.69 o
   8   1   1      290.56      291.99      8.68 o
   9   1   1      165.85      179.12      6.72 o
  10   1   1        6.59        6.53      2.12 o
  -8   2   1        0.20       -0.22      1.58 o
  -7   2   1       63.47       67.64      4.24 o
  -6   2   1        9.46        7.90      1.16 o
  -5   2   1       99.77       94.80      2.06 o
  -4   2   1       32.75       31.75      1.55 o
  -3   2   1      769.95      889.17      9.76 o
  -2   2   1       44.03       47.92      0.90 o
  -1   2   1      670.65      657.44      6.07 o
   0   2   1       13.32       14.42      0.37 o
   2   2   1     1065.88     1014.57      8.93 o
   3   2   1     1428.95     1336.01     11.09 o
   4   2   1      300.77      270.71      2.56 o
   5   2   1      134.95      125.34      1.88 o
   6   2   1        7.72        8.62      0.63 o
   7   2   1        6.45        7.51      0.65 o
   8   2   1        0.33        0.73      0.49 o
   9   2   1       17.87       15.96      1.86 o
  10   2   1      290.21      314.46     15.53 o
  11   2   1        0.34        0.68      2.65 o
  -8   3   1        4.43       10.95      3.57 o
  -7   3   1        3.82        2.37      2.24 o
  -6   3   1       33.00       34.66      2.76 o
  -5   3   1       59.66       53.02      2.13 o
  -4   3   1       52.49       53.60      1.52 o
  -3   3   1      121.17      123.79      2.41 o
  -2   3   1     3803.01     4141.94     46.03 o
  -1   3   1       26.49       26.66      1.35 o
   0   3   1        3.02        3.18      0.26 o
   1   3   1       41.35       36.60      0.62 o
   2   3   1      550.79      524.18      5.03 o
   3   3   1      386.79      379.58      3.60 o
   4   3   1      550.54      575.07      5.84 o
   5   3   1      150.36      148.45      2.08 o
   6   3   1      803.52      833.74      9.38 o
   7   3   1        1.28       -0.15      0.44 o
   8   3   1        3.11        3.78      0.70 o
   9   3   1        1.12        0.12      0.94 o
  10   3   1       16.62       19.87      2.65 o
  11   3   1        8.68        8.49      3.47 o
  -7   4   1        0.61       -1.40      1.88 o
  -6   4   1        0.00        1.16      1.88 o
  -5   4   1      157.58      151.44      3.73 o
  -4   4   1       32.66       31.12      1.49 o
  -3   4   1        7.35        5.84      0.68 o
  -2   4   1        0.00       -0.18      0.54 o
  -1   4   1       32.81       25.77      1.01 o
   0   4   1      329.84      376.80      4.68 o
   1   4   1      411.97      402.14      4.29 o
   2   4   1      965.82      933.36     13.58 o
   3   4   1      885.82      871.84      9.08 o
   4   4   1       14.08       12.82      0.47 o
   5   4   1       10.33       10.63      0.53 o
   6   4   1       33.90       41.49      1.74 o
   7   4   1      233.19      235.12      3.25 o
   8   4   1       11.12        9.64      0.85 o
   9   4   1       32.58       29.83      1.72 o
  10   4   1        0.63        0.58      1.16 o
  11   4   1        2.82        4.10      2.80 o
  -6   5   1        0.03       -1.64      1.98 o
  -5   5   1        1.41        1.12      1.31 o
  -4   5   1      122.44      120.45      3.13 o
  -3   5   1       12.76       10.55      0.93 o
  -2   5   1       44.85       51.45      1.49 o
  -1   5   1        1.11        0.41      0.38 o
   0   5   1      772.53      793.96      9.36 o
   1   5   1      250.19      278.94      3.46 o
   2   5   1        0.86        1.04      0.24 o
   3   5   1      451.00      479.08      9.20 o
   4   5   1      165.02      186.42      1.93 o
   5   5   1       40.05       40.85      0.88 o
   6   5   1      354.84      374.29      4.30 o
   7   5   1      109.67      102.92      2.07 o
   8   5   1       26.71       26.33      1.14 o
   9   5   1        0.11       -0.87      0.67 o
  10   5   1       20.01       23.00      2.33 o
  11   5   1        0.06        0.68      1.41 o
  12   5   1        0.00        0.63      2.12 o
  -6   6   1        2.68        3.52      2.51 o
  -5   6   1        7.75       12.97      2.05 o
  -4   6   1        0.78       -1.66      1.52 o
  -3   6   1      214.98      185.29      4.42 o
  -2   6   1       32.15       30.06      1.51 o
  -1   6   1       59.52       71.14      1.89 o
   0   6   1        9.32        9.15      0.60 o
   1   6   1      136.02      135.23      2.00 o
   2   6   1        0.71       -0.13      0.30 o
   3   6   1      429.24      460.95     13.12 o
   4   6   1      579.30      625.21      9.55 o
   5   6   1      393.01      395.12      4.17 o
   6   6   1       41.50       38.47      0.96 o
   7   6   1        6.96        6.01      0.55 o
   8   6   1       49.76       50.40      1.59 o
   9   6   1      141.25      151.66      4.73 o
  10   6   1        1.92        1.30      0.96 o
  11   6   1        0.10        0.24      1.23 o
  12   6   1        6.19        6.95      3.09 o
  -5   7   1        3.90        3.09      2.36 o
  -4   7   1       11.98        9.42      2.87 o
  -3   7   1        4.70        1.70      0.97 o
  -2   7   1      112.39      115.64      3.21 o
  -1   7   1        0.48        0.08      0.55 o
   0   7   1        4.19        2.93      0.55 o
   1   7   1      161.92      167.42      2.48 o
   2   7   1        0.79        0.89      0.24 o
   3   7   1        2.46       -0.68      0.68 o
   5   7   1      969.55      993.73     14.98 o
   6   7   1       50.09       53.15      1.16 o
   7   7   1        0.89       -0.58      0.41 o
   8   7   1        1.79        0.28      0.50 o
   9   7   1       16.43       16.00      1.23 o
  10   7   1       43.87       46.63      3.50 o
  11   7   1        0.00        0.35      1.19 o
  12   7   1        6.02        6.41      1.81 o
  -4   8   1        0.00        0.01      1.25 o
  -3   8   1        0.58        5.54      1.55 o
  -2   8   1        0.16       -0.33      0.80 o
  -1   8   1       53.13       47.22      1.99 o
   0   8   1       26.11       28.76      1.34 o
   1   8   1      253.73      229.58      3.72 o
   2   8   1       11.88       13.07      0.56 o
   3   8   1       86.41       89.05      4.34 o
   4   8   1        8.56       10.66      1.74 o
   5   8   1        5.32        2.36      1.30 o
   6   8   1       77.77       82.61      1.45 o
   7   8   1        0.88        0.98      0.46 o
   8   8   1      165.97      164.91      4.34 o
   9   8   1       18.72       21.06      1.23 o
  10   8   1        5.83        4.60      0.95 o
  11   8   1        1.60        1.75      1.06 o
  -2   9   1        0.80       -1.10      0.85 o
  -1   9   1        2.24        4.19      1.04 o
   0   9   1       85.54       89.34      2.30 o
   1   9   1      157.70      153.43      2.89 o
   2   9   1       11.75       12.48      0.65 o
   3   9   1        5.41        5.33      0.54 o
   4   9   1       18.56       15.15      2.27 o
   5   9   1       33.67       25.91      2.89 o
   6   9   1        6.93        3.28      1.59 o
   7   9   1       15.03       12.31      0.78 o
   8   9   1      204.16      203.59      3.08 o
   9   9   1      206.89      228.19      3.84 o
  10   9   1       96.89      112.75      2.96 o
  11   9   1        0.21       -0.99      0.96 o
  -1  10   1        6.23        9.40      1.28 o
   0  10   1        0.45        0.60      0.76 o
   1  10   1       20.73       22.63      1.18 o
   2  10   1        3.16        3.68      0.89 o
   3  10   1       28.04       27.31      1.86 o
   4  10   1      146.00      144.20      6.61 o
   5  10   1        0.01        0.39      1.45 o
   6  10   1       24.46       20.84      2.99 o
   7  10   1        5.18        5.69      0.65 o
   8  10   1       16.12       12.35      0.75 o
   9  10   1        1.20        1.64      0.62 o
  10  10   1        0.22        0.18      1.00 o
  11  10   1       22.78       21.63      1.77 o
   0  11   1        0.92       -0.91      0.78 o
   1  11   1        0.99        2.02      0.63 o
   2  11   1        5.55        6.42      0.69 o
   3  11   1        6.88        6.55      0.79 o
   4  11   1       82.00       82.69      1.93 o
   5  11   1       31.23       34.98      3.76 o
   6  11   1        0.39       -1.64      1.40 o
   7  11   1       19.31       15.33      0.92 o
   8  11   1       10.33       10.03      0.91 o
   9  11   1        0.47       -0.03      0.48 o
  10  11   1        5.26        6.70      0.94 o
   2  12   1        3.18        2.20      0.63 o
   3  12   1        0.51        0.44      0.75 o
   4  12   1        0.00        0.42      0.60 o
   6  12   1       16.28       17.75      3.09 o
   7  12   1        4.32        2.41      2.07 o
   8  12   1        1.37        0.74      0.62 o
   9  12   1        1.35        1.75      0.77 o
  -8 -12   2        0.38        1.68      0.70 o
  -7 -12   2       17.20       14.89      1.15 o
  -6 -12   2        0.56        2.85      2.27 o
  -5 -12   2       12.02       12.45      2.94 o
  -4 -12   2        0.02        2.46      1.88 o
  -3 -12   2        2.14        1.80      0.67 o
  -2 -12   2        5.80        5.50      0.90 o
  -9 -11   2        0.09       -0.42      0.76 o
  -8 -11   2        4.74        5.77      0.60 o
  -7 -11   2        3.92        4.51      0.88 o
  -6 -11   2       12.29       11.66      1.83 o
  -5 -11   2        4.31        0.19      1.78 o
  -4 -11   2        4.19        5.16      2.12 o
  -3 -11   2        4.37        4.73      0.67 o
  -2 -11   2        2.50        3.11      0.71 o
  -1 -11   2       11.34        9.37      0.82 o
   0 -11   2        0.27       -0.12      0.73 o
 -10 -10   2       90.59       99.44      3.58 o
  -9 -10   2        3.61        2.68      0.98 o
  -8 -10   2      109.06      110.57      2.99 o
  -7 -10   2        3.13        3.13      0.56 o
  -6 -10   2       34.41       31.50      1.27 o
  -5 -10   2       35.23       36.33      4.00 o
  -4 -10   2       51.32       55.09      4.39 o
  -3 -10   2      252.33      247.72      9.94 o
  -2 -10   2        8.21        5.72      0.82 o
  -1 -10   2        0.01       -0.35      0.43 o
   0 -10   2        0.47       -0.18      0.59 o
   1 -10   2        1.04        0.85      0.82 o
   2 -10   2        5.87        7.22      1.21 o
 -10  -9   2        1.09        1.90      1.03 o
  -9  -9   2       11.78       10.11      1.38 o
  -8  -9   2        1.48        0.48      0.70 o
  -7  -9   2        0.76       -0.03      0.56 o
  -6  -9   2        1.71        1.57      0.46 o
  -5  -9   2       34.42       30.61      1.87 o
  -4  -9   2        0.00       -1.21      1.06 o
  -3  -9   2       32.35       24.94      3.09 o
  -2  -9   2       69.27       70.45      1.73 o
  -1  -9   2      561.04      563.51      6.78 o
   0  -9   2        0.17       -0.85      0.57 o
   1  -9   2       20.30       23.62      1.51 o
   2  -9   2        5.62        4.98      1.02 o
   3  -9   2        1.86        2.66      1.01 o
 -10  -8   2        3.00        3.87      1.14 o
  -9  -8   2        6.56       10.58      1.17 o
  -8  -8   2      128.55      133.18      2.80 o
  -7  -8   2      264.25      284.63      3.90 o
  -6  -8   2      288.84      289.16      4.12 o
  -5  -8   2       45.76       48.79      1.11 o
  -4  -8   2        1.60        2.03      1.30 o
  -3  -8   2        0.67        1.11      1.11 o
  -2  -8   2        1.47        3.09      0.30 o
  -1  -8   2       46.85       46.87      1.05 o
   0  -8   2       17.28       15.29      1.01 o
   1  -8   2       90.07       85.36      2.21 o
   2  -8   2        1.15        0.83      0.83 o
   3  -8   2        0.19       -0.35      0.84 o
   4  -8   2        2.54        1.09      1.24 o
 -11  -7   2        2.66        3.97      1.64 o
 -10  -7   2        4.67        4.96      2.12 o
  -9  -7   2       12.84       11.55      1.23 o
  -8  -7   2       74.57       75.62      2.32 o
  -7  -7   2       39.11       39.92      1.23 o
  -6  -7   2       82.40       85.66      1.60 o
  -5  -7   2        1.12        1.68      0.41 o
  -4  -7   2        0.00        0.18      0.27 o
  -3  -7   2       49.65       58.68      1.65 o
  -2  -7   2        0.22        0.25      0.33 o
  -1  -7   2       53.34       54.47      1.02 o
   0  -7   2       74.86       68.18      1.48 o
   1  -7   2      665.33      654.95      8.19 o
   2  -7   2       10.02       11.19      1.02 o
   3  -7   2       96.50       87.22      3.16 o
   4  -7   2        3.66        3.58      1.05 o
   5  -7   2        4.95        8.88      2.99 o
 -11  -6   2       30.03       35.46      5.02 o
 -10  -6   2        3.22        5.56      1.69 o
  -9  -6   2        1.14        1.40      0.87 o
  -8  -6   2       15.08       16.17      1.29 o
  -7  -6   2       28.18       25.04      1.38 o
  -6  -6   2        2.35        2.75      0.44 o
  -5  -6   2        0.91        0.89      0.34 o
  -4  -6   2       19.98       17.77      0.61 o
  -3  -6   2      694.58      761.71     18.54 o
  -2  -6   2       23.17       26.02      1.64 o
  -1  -6   2       55.04       54.85      0.86 o
   0  -6   2      732.98      750.66      8.80 o
   1  -6   2       57.48       53.19      1.31 o
   2  -6   2      317.37      337.69      4.83 o
   3  -6   2       27.30       22.10      2.12 o
   4  -6   2        6.06       14.85      1.43 o
   5  -6   2        0.00       -2.79      1.93 o
   6  -6   2       10.85        5.02      2.12 o
 -11  -5   2        0.04        1.25      2.32 o
 -10  -5   2        0.40       -0.27      1.34 o
  -9  -5   2       31.10       27.49      2.11 o
  -8  -5   2        6.96        6.04      0.88 o
  -7  -5   2      208.21      204.39      3.10 o
  -6  -5   2        3.09        3.24      0.50 o
  -5  -5   2      182.67      184.08      2.52 o
  -4  -5   2       12.54       10.35      0.82 o
  -3  -5   2      117.24      112.34      1.53 o
  -2  -5   2        3.58        2.18      0.35 o
  -1  -5   2      787.95      804.49      8.21 o
   0  -5   2        7.36        8.08      0.44 o
   1  -5   2       17.74       19.27      0.79 o
   2  -5   2       28.21       25.66      1.52 o
   3  -5   2      111.48      108.18      2.29 o
   4  -5   2        0.70        0.18      0.61 o
   5  -5   2      413.00      381.66      6.75 o
   6  -5   2        5.07        2.31      4.78 o
   7  -5   2        5.59        9.50      2.99 o
 -10  -4   2        1.59       -0.19      2.32 o
  -9  -4   2        3.66        3.37      1.50 o
  -8  -4   2       55.16       61.67      2.05 o
  -7  -4   2       22.47       24.99      1.13 o
  -6  -4   2      332.26      347.21      4.35 o
  -5  -4   2       20.32       15.71      0.70 o
  -4  -4   2        7.43        6.80      0.48 o
  -3  -4   2      269.28      264.80      3.17 o
  -2  -4   2      147.61      149.37      1.57 o
  -1  -4   2      197.82      212.50      2.18 o
   0  -4   2       10.29        6.42      0.35 o
   1  -4   2      240.34      268.89      3.57 o
   2  -4   2      804.74      822.88     10.96 o
   3  -4   2        1.91        1.81      0.52 o
   4  -4   2       83.79       82.37      2.03 o
   5  -4   2        2.47        1.45      0.68 o
   6  -4   2        0.04       -0.39      0.96 o
   7  -4   2        0.05       -1.30      1.98 o
   8  -4   2        1.07       -1.74      2.03 o
 -10  -3   2        1.90       -1.01      2.36 o
  -9  -3   2        0.00        0.17      1.44 o
  -8  -3   2        1.25        2.59      1.07 o
  -7  -3   2       28.39       26.16      1.51 o
  -6  -3   2        2.52        1.26      0.46 o
  -5  -3   2      196.05      209.52      2.88 o
  -4  -3   2       62.96       67.52      1.29 o
  -3  -3   2      204.86      198.94      2.59 o
  -2  -3   2      235.88      219.94      2.30 o
  -1  -3   2      317.97      310.20      2.88 o
   0  -3   2      286.51      270.13      3.01 o
   1  -3   2      289.16      292.56      5.79 o
   2  -3   2        6.73        5.89      0.47 o
   3  -3   2      392.37      385.17      5.22 o
   4  -3   2       16.64       17.50      1.00 o
   5  -3   2        4.96        4.52      0.75 o
   6  -3   2        2.86        3.16      0.80 o
   7  -3   2       14.59       11.70      1.99 o
   8  -3   2        3.54       -0.43      2.07 o
   9  -3   2        6.03       10.57      3.62 o
 -10  -2   2        0.75        2.03      2.46 o
  -9  -2   2       87.35       89.60      5.11 o
  -8  -2   2        0.27        0.90      1.06 o
  -7  -2   2        0.29       -0.45      0.75 o
  -6  -2   2       14.75       13.76      0.77 o
  -5  -2   2       18.38       22.27      1.07 o
  -4  -2   2     2371.84     2497.28     22.16 o
  -3  -2   2       44.07       50.20      0.87 o
  -2  -2   2     5268.80     4808.92     82.42 o
   0  -2   2     1377.17     1310.73     10.76 o
   1  -2   2       21.27       20.01      0.52 o
   2  -2   2        5.78        9.87      0.40 o
   3  -2   2       29.21       30.75      0.87 o
   4  -2   2     2524.01     2692.05     27.67 o
   5  -2   2      162.56      162.05      2.68 o
   6  -2   2      210.27      217.82      3.76 o
   7  -2   2        1.42        0.73      1.03 o
   8  -2   2       59.12       62.80      4.41 o
   9  -2   2        0.16       -0.72      1.43 o
  -9  -1   2       12.12        5.58      2.05 o
  -8  -1   2      119.59      119.36      5.42 o
  -7  -1   2      328.09      309.61      5.87 o
  -6  -1   2        0.04        0.91      0.51 o
  -5  -1   2       38.37       47.47      1.23 o
  -4  -1   2       94.67      101.73      1.47 o
  -3  -1   2      795.77      765.43      6.80 o
  -2  -1   2      561.65      532.81      4.52 o
   0  -1   2      144.82      132.23      1.72 o
   2  -1   2       29.92       23.18      0.52 o
   3  -1   2      972.87      990.12      9.10 o
   4  -1   2        2.12        3.85      0.37 o
   5  -1   2        0.02       -0.19      0.35 o
   6  -1   2       40.18       39.95      1.43 o
   7  -1   2       48.06       49.04      1.76 o
   8  -1   2       49.10       51.86      3.83 o
   9  -1   2       19.97       20.92      2.83 o
  10  -1   2        8.71       10.13      3.52 o
  -9   0   2        1.97        1.54      1.79 o
  -8   0   2       21.14       18.05      2.62 o
  -7   0   2      216.00      225.64      7.57 o
  -6   0   2      169.32      161.15      4.34 o
  -5   0   2      145.36      152.16      2.58 o
  -4   0   2       21.67       18.87      0.79 o
  -3   0   2       18.32       21.63      0.66 o
  -2   0   2      150.13      156.77      1.80 o
  -1   0   2      311.58      293.80      2.92 o
   0   0   2     1776.28     1767.34     16.50 o
   1   0   2      139.32      119.73      1.40 o
   2   0   2     2107.70     1902.22     21.15 o
   3   0   2       25.70       14.28      0.82 o
   4   0   2       78.14       72.24      2.19 o
   5   0   2       23.46       24.09      0.87 o
   6   0   2      615.90      639.33      9.52 o
   7   0   2       32.04       29.77      1.68 o
   8   0   2      534.02      527.23     21.08 o
   9   0   2        0.93        0.95      1.65 o
  10   0   2       11.89       10.73      5.76 o
  -9   1   2        4.20        5.31      2.23 o
  -8   1   2        7.61        7.93      2.20 o
  -7   1   2       72.56       72.05      4.44 o
  -6   1   2        7.10        7.59      1.03 o
  -5   1   2       16.84       19.59      0.95 o
  -4   1   2      161.56      173.48      2.22 o
  -3   1   2       40.67       37.54      0.85 o
  -2   1   2       80.26       96.93      1.23 o
  -1   1   2        0.07        0.39      0.18 o
   0   1   2      372.13      352.37      2.95 o
   1   1   2       53.27       64.26      0.69 o
   3   1   2      504.65      456.92      4.36 o
   4   1   2      573.54      574.49      5.54 o
   5   1   2       92.28       75.43      1.28 o
   6   1   2       24.05       18.71      0.78 o
   7   1   2       79.66       78.18      1.81 o
   8   1   2        0.17        0.80      0.69 o
   9   1   2       36.04       41.45      3.71 o
  10   1   2        0.07       -0.83      1.70 o
  11   1   2        0.22       -0.43      2.75 o
  -8   2   2        1.86        3.91      2.80 o
  -7   2   2        0.58        2.52      1.69 o
  -6   2   2       50.18       44.95      2.00 o
  -5   2   2      540.11      538.36      6.26 o
  -4   2   2        0.93        0.16      0.35 o
  -3   2   2       41.34       42.33      1.03 o
  -2   2   2      986.32     1101.53     10.11 o
  -1   2   2        0.09        0.18      0.17 o
   0   2   2      435.02      391.27      3.30 o
   1   2   2      187.21      158.56      1.49 o
   2   2   2      310.63      271.53      3.34 o
   4   2   2      586.88      551.77      4.97 o
   5   2   2      805.17      855.44      8.62 o
   6   2   2      172.08      181.37      2.56 o
   7   2   2        0.78        0.30      0.40 o
   8   2   2        5.64        6.56      0.82 o
   9   2   2       16.08       19.33      1.96 o
  10   2   2        4.69        6.35      2.22 o
  11   2   2       85.24       93.20      7.62 o
  -7   3   2        6.98        6.66      2.85 o
  -6   3   2       36.31       39.68      4.34 o
  -5   3   2       22.01       19.13      1.18 o
  -4   3   2       19.09       19.27      0.99 o
  -3   3   2      132.96      129.45      2.31 o
  -2   3   2      387.50      406.68      4.98 o
  -1   3   2      285.55      300.89      4.10 o
   0   3   2       19.07       27.92      0.75 o
   1   3   2       11.08       13.58      0.40 o
   2   3   2     1200.70     1174.95      9.17 o
   3   3   2      160.12      156.61      1.69 o
   4   3   2     1050.14     1042.76     10.10 o
   5   3   2      278.34      255.46      3.31 o
   6   3   2     1656.64     1781.42     18.72 o
   7   3   2      177.19      186.07      3.00 o
   8   3   2       76.40       70.09      1.83 o
   9   3   2        0.11       -0.66      0.71 o
  10   3   2       18.12       12.33      1.63 o
  11   3   2        0.08        2.46      2.51 o
  -7   4   2        3.19        0.00      2.17 o
  -6   4   2        4.50        5.50      2.56 o
  -5   4   2       57.01       47.90      2.07 o
  -4   4   2       99.64       94.84      2.23 o
  -3   4   2       38.33       39.72      1.37 o
  -2   4   2      177.46      184.46      3.12 o
  -1   4   2       29.89       29.95      1.09 o
   0   4   2     2435.10     2745.31     30.60 o
   1   4   2       30.23       28.92      0.71 o
   2   4   2      655.68      638.05      5.39 o
   3   4   2      497.00      479.38      4.15 o
   4   4   2      461.73      459.86      4.71 o
   5   4   2        0.37       -0.01      0.27 o
   6   4   2        8.22        9.68      0.68 o
   7   4   2        5.61        4.33      0.58 o
   8   4   2        1.23        2.03      0.58 o
   9   4   2       31.53       29.51      1.67 o
  10   4   2       34.44       30.31      2.60 o
  11   4   2        0.05       -0.43      2.03 o
  12   4   2        9.56       10.76      3.52 o
  -6   5   2        0.94        3.52      2.65 o
  -5   5   2        0.86        1.39      1.08 o
  -4   5   2       49.25       47.54      2.08 o
  -3   5   2      240.88      246.42      3.83 o
  -2   5   2        0.00        0.56      0.53 o
  -1   5   2      114.37      115.26      3.36 o
   0   5   2       22.95       21.44      0.87 o
   1   5   2      351.69      354.19      4.46 o
   2   5   2       21.94       26.43      0.53 o
   3   5   2     1302.29     1394.86     17.57 o
   4   5   2        2.55        2.42      0.25 o
   5   5   2        3.03        3.78      0.34 o
   6   5   2      176.89      189.57      2.52 o
   7   5   2       47.56       52.44      1.36 o
   8   5   2       64.39       75.51      1.85 o
   9   5   2        9.20       10.34      1.10 o
  10   5   2       52.10       46.50      2.39 o
  11   5   2       13.06       19.44      2.36 o
  12   5   2        2.82        3.23      2.56 o
  -5   6   2        0.90       -0.10      2.17 o
  -4   6   2        9.94       14.14      1.35 o
  -3   6   2       22.21       18.84      1.65 o
  -2   6   2        3.71        3.97      0.76 o
  -1   6   2       37.75       41.27      1.44 o
   0   6   2       35.86       42.06      1.29 o
   1   6   2      115.88      121.95      2.24 o
   2   6   2      197.41      200.59      2.24 o
   3   6   2       73.39       68.11      1.67 o
   4   6   2      147.96      146.03      2.79 o
   5   6   2       26.21       21.40      0.62 o
   6   6   2      229.78      236.73      3.15 o
   7   6   2        7.62        4.74      0.52 o
   8   6   2       99.04       95.46      1.87 o
   9   6   2       35.99       36.36      2.37 o
  10   6   2        0.00        0.49      1.44 o
  11   6   2        0.24        0.83      1.23 o
  12   6   2        0.33       -1.54      1.88 o
  -4   7   2        0.01        0.06      1.42 o
  -3   7   2       10.43        7.41      1.22 o
  -2   7   2        2.00        0.31      0.90 o
  -1   7   2      120.60      113.66      2.71 o
   0   7   2     1250.28     1242.45     14.67 o
   1   7   2        0.41        0.44      0.39 o
   2   7   2       99.35      109.21      1.60 o
   3   7   2      173.96      175.15      2.32 o
   4   7   2       37.10       43.11      1.74 o
   5   7   2       33.09       30.81      0.74 o
   6   7   2       89.53       95.88      1.62 o
   7   7   2      335.21      323.91      3.89 o
   8   7   2      121.86      114.20      2.03 o
   9   7   2        0.47       -0.02      0.63 o
  10   7   2        0.41       -0.90      0.78 o
  11   7   2        2.41        3.29      1.34 o
  12   7   2        0.05        0.11      1.32 o
  -3   8   2        0.03        0.01      1.21 o
  -2   8   2        0.86       -1.21      0.81 o
  -1   8   2      110.71       97.98      2.96 o
   0   8   2       28.66       27.53      1.39 o
   1   8   2      256.96      264.23      4.30 o
   2   8   2       96.75       94.03      1.56 o
   3   8   2      109.63       95.52      1.53 o
   4   8   2       18.47       18.81      2.12 o
   5   8   2       21.02       19.94      1.04 o
   6   8   2        1.80        1.85      0.35 o
   7   8   2        9.30       10.64      0.67 o
   8   8   2       39.64       36.77      1.30 o
   9   8   2        0.85       -0.29      0.65 o
  10   8   2        3.06        2.93      0.89 o
  11   8   2       16.95       18.85      1.71 o
  12   8   2        0.04        0.17      1.33 o
  -2   9   2        0.77        0.82      1.26 o
  -1   9   2        0.04        1.17      0.83 o
   0   9   2        7.23        9.59      1.10 o
   1   9   2       44.51       43.97      2.26 o
   2   9   2      550.12      540.82      6.12 o
   3   9   2      111.23      105.85      1.77 o
   4   9   2        0.19        0.10      1.06 o
   5   9   2        5.48        7.67      1.64 o
   6   9   2       45.64       41.22      1.40 o
   7   9   2       14.19       13.91      0.69 o
   8   9   2        2.47        2.66      0.56 o
   9   9   2        9.75       10.83      0.94 o
  10   9   2       14.93       15.39      1.30 o
  11   9   2       41.85       42.89      3.23 o
  -1  10   2        0.42        1.45      0.98 o
   0  10   2        6.61        7.70      1.12 o
   1  10   2       22.60       22.02      1.43 o
   2  10   2        0.00        0.29      0.40 o
   3  10   2      221.55      221.02      4.23 o
   4  10   2      428.84      428.51      6.83 o
   5  10   2        0.07       -1.88      1.25 o
   6  10   2       20.94       19.59      2.75 o
   7  10   2        1.14        1.04      0.51 o
   8  10   2       26.87       24.97      1.27 o
   9  10   2       23.21       28.58      1.22 o
  10  10   2        0.51        0.16      0.84 o
  11  10   2        0.14        0.75      0.96 o
   1  11   2        5.61        6.19      0.83 o
   2  11   2        0.36        0.99      0.47 o
   3  11   2        0.89        1.70      0.47 o
   4  11   2       43.28       43.65      1.49 o
   5  11   2        0.11        0.89      0.80 o
   6  11   2        0.46       -0.48      1.64 o
   7  11   2       19.56       20.31      1.01 o
   8  11   2        8.34        8.53      1.48 o
   9  11   2        1.45        1.29      0.49 o
  10  11   2        0.01        1.36      0.71 o
   3  12   2        0.10       -0.05      0.71 o
   4  12   2        6.07        7.11      1.04 o
   5  12   2        0.56        1.49      0.61 o
   7  12   2       81.87       78.15      2.03 o
   8  12   2        2.81        3.04      0.73 o
   9  12   2        9.71       13.17      1.12 o
  -7 -12   3       28.17       24.96      4.00 o
  -6 -12   3        5.72        3.67      0.67 o
  -5 -12   3       18.52       19.58      2.27 o
  -4 -12   3        2.23        2.36      0.62 o
  -3 -12   3       20.91       22.10      1.24 o
  -2 -12   3        1.62        1.88      0.93 o
  -9 -11   3        2.46        2.60      0.94 o
  -8 -11   3        0.25        0.04      0.61 o
  -7 -11   3        0.18       -0.75      0.50 o
  -6 -11   3        6.71        8.23      0.85 o
  -5 -11   3       59.16       57.00      1.62 o
  -4 -11   3        1.05        0.49      0.58 o
  -3 -11   3        9.60        8.28      0.79 o
  -2 -11   3       20.94       18.33      2.01 o
  -1 -11   3        1.32        1.51      0.59 o
   0 -11   3        7.70        8.70      0.85 o
  -9 -10   3       19.49       23.91      1.71 o
  -8 -10   3       28.09       27.77      2.22 o
  -7 -10   3       16.88       17.65      1.06 o
  -6 -10   3       10.83        9.08      0.63 o
  -5 -10   3       54.83       53.65      2.62 o
  -4 -10   3        6.69        5.99      0.59 o
  -3 -10   3       68.16       66.67      1.71 o
  -2 -10   3      216.03      220.55      3.53 o
  -1 -10   3        0.86        0.16      0.44 o
   0 -10   3        0.66       -0.49      0.49 o
   1 -10   3       11.66        9.63      1.16 o
   2 -10   3        0.00        0.90      0.88 o
 -10  -9   3        2.31        4.25      1.47 o
  -9  -9   3        1.03        0.43      0.95 o
  -8  -9   3       12.80       14.88      1.12 o
  -7  -9   3       74.03       79.67      2.15 o
  -6  -9   3       46.04       47.58      1.53 o
  -5  -9   3        0.30        1.07      0.40 o
  -4  -9   3       40.50       43.01      1.26 o
  -3  -9   3       83.39       79.37      1.77 o
  -2  -9   3       37.72       38.30      0.98 o
  -1  -9   3      189.11      184.40      2.88 o
   0  -9   3      333.74      340.04      4.65 o
   1  -9   3        0.00       -0.85      0.57 o
   2  -9   3        1.65        2.30      0.91 o
   3  -9   3        0.01       -0.18      0.87 o
 -10  -8   3       10.37        9.76      2.03 o
  -9  -8   3        0.88        1.87      0.85 o
  -8  -8   3       40.59       45.49      1.93 o
  -7  -8   3      117.52      123.88      3.29 o
  -6  -8   3        4.25        3.82      0.67 o
  -5  -8   3        0.03       -0.47      0.42 o
  -4  -8   3       42.42       39.21      0.96 o
  -3  -8   3        0.62        0.57      0.27 o
  -2  -8   3        0.12        0.20      0.29 o
  -1  -8   3       75.07       69.19      1.32 o
   0  -8   3      502.63      513.29      7.24 o
   1  -8   3      153.07      165.73      3.24 o
   2  -8   3       75.26       65.46      2.73 o
   3  -8   3       46.24       41.09      2.20 o
   4  -8   3        0.02        0.04      1.15 o
   5  -8   3        0.05       -0.88      1.23 o
 -10  -7   3        5.20        3.54      1.47 o
  -9  -7   3        2.75        2.41      0.96 o
  -8  -7   3      100.24      101.96      3.24 o
  -7  -7   3        7.43        5.84      0.73 o
  -6  -7   3      244.07      244.19      3.99 o
  -5  -7   3       78.69       80.33      1.55 o
  -4  -7   3        6.70        8.74      0.56 o
  -3  -7   3       85.87       79.42      1.37 o
  -2  -7   3       32.92       39.74      0.87 o
  -1  -7   3      156.37      146.63      2.11 o
   0  -7   3      202.89      200.73      2.92 o
   1  -7   3        4.01        2.77      0.60 o
   2  -7   3       94.87       98.77      2.21 o
   3  -7   3        4.71        2.67      0.91 o
   4  -7   3        0.20        0.63      1.18 o
   5  -7   3        0.73        1.47      1.34 o
   6  -7   3        4.45        9.31      3.09 o
 -10  -6   3        3.11        2.71      1.52 o
  -9  -6   3       43.61       42.36      2.56 o
  -8  -6   3        2.63        2.61      0.87 o
  -7  -6   3        0.04       -0.11      0.46 o
  -6  -6   3       24.29       24.12      1.01 o
  -5  -6   3       17.30       19.66      0.82 o
  -4  -6   3        5.34        4.98      0.45 o
  -3  -6   3      534.36      581.69      6.36 o
  -2  -6   3      218.21      220.15      2.64 o
  -1  -6   3       33.23       23.90      0.68 o
   0  -6   3      103.95      111.15      1.83 o
   1  -6   3       28.27       30.49      1.04 o
   2  -6   3      203.76      203.59      4.46 o
   3  -6   3       65.60       66.03      2.16 o
   4  -6   3        4.04        2.40      0.89 o
   5  -6   3      326.97      295.18     19.44 o
   6  -6   3        0.65       -0.69      1.14 o
   7  -6   3        3.08        5.55      2.89 o
 -10  -5   3        0.49        0.96      2.12 o
  -9  -5   3       24.16       24.82      2.09 o
  -8  -5   3       17.03       17.00      1.41 o
  -7  -5   3       10.73       11.93      0.94 o
  -6  -5   3       58.24       59.22      1.37 o
  -5  -5   3        2.67        2.81      0.48 o
  -4  -5   3       11.04        8.39      0.53 o
  -3  -5   3        4.16        2.52      0.34 o
  -2  -5   3      769.67      762.46     10.58 o
  -1  -5   3       38.53       41.34      0.78 o
   0  -5   3      440.58      452.19      5.00 o
   1  -5   3      108.93      115.27      1.96 o
   2  -5   3      184.44      187.48      3.19 o
   3  -5   3        0.38       -0.72      0.48 o
   4  -5   3       94.29       89.95      2.68 o
   5  -5   3       12.33       10.25      1.17 o
   6  -5   3        0.32       -0.29      1.28 o
   7  -5   3        1.00       -0.10      1.88 o
 -10  -4   3       18.30       19.39      3.96 o
  -9  -4   3       14.58       12.94      2.00 o
  -8  -4   3        0.37        0.57      0.85 o
  -7  -4   3       39.97       40.19      1.55 o
  -6  -4   3        0.37       -0.23      0.44 o
  -5  -4   3      413.32      435.25      5.08 o
  -4  -4   3      305.82      302.96      3.91 o
  -3  -4   3      674.56      672.17      7.66 o
  -2  -4   3      183.85      184.82      2.17 o
  -1  -4   3     1506.46     1564.56     15.85 o
   0  -4   3       27.50       31.07      0.70 o
   1  -4   3      463.73      462.20      6.63 o
   2  -4   3      403.95      433.63      6.23 o
   3  -4   3      498.21      526.92      6.88 o
   4  -4   3       13.06       14.51      0.99 o
   5  -4   3       45.71       44.59      1.83 o
   6  -4   3       14.59       11.84      1.53 o
   7  -4   3      120.90      105.56      4.62 o
   8  -4   3        2.10        2.03      2.61 o
 -10  -3   3        1.11        0.34      2.75 o
  -9  -3   3        2.02        3.14      2.32 o
  -8  -3   3        0.00       -1.23      0.94 o
  -7  -3   3       58.66       50.68      2.25 o
  -6  -3   3       63.38       63.75      1.61 o
  -5  -3   3      178.61      200.41      2.67 o
  -4  -3   3        0.69       -0.34      0.35 o
  -3  -3   3     1470.41     1406.50     14.73 o
  -2  -3   3      649.02      652.98      6.59 o
  -1  -3   3     2356.11     2347.44     20.51 o
   0  -3   3       22.03       16.51      0.48 o
   1  -3   3        0.59        0.24      0.20 o
   2  -3   3      155.99      153.86      2.63 o
   3  -3   3       74.99       81.07      1.88 o
   4  -3   3      273.57      258.59      4.02 o
   5  -3   3       36.47       35.68      1.54 o
   6  -3   3        2.28        1.24      0.71 o
   7  -3   3       42.65       44.39      3.10 o
   8  -3   3       19.74       19.28      2.77 o
   9  -3   3        0.48       -0.14      2.41 o
  -9  -2   3        7.24        8.83      3.18 o
  -8  -2   3       97.68       99.90      7.72 o
  -7  -2   3        4.82        5.57      2.01 o
  -6  -2   3       64.38       60.31      1.47 o
  -5  -2   3       52.64       57.26      1.28 o
  -4  -2   3       60.24       70.17      1.22 o
  -3  -2   3        0.50        0.48      0.29 o
  -2  -2   3      220.39      215.15      2.25 o
  -1  -2   3     1117.94     1111.64     12.06 o
   0  -2   3     2231.17     2204.90     17.96 o
   1  -2   3       83.86       68.97      0.94 o
   2  -2   3        1.81        1.01      0.21 o
   3  -2   3        6.76        8.60      0.51 o
   4  -2   3      925.37     1040.61     11.31 o
   5  -2   3        6.62        8.01      0.69 o
   6  -2   3       22.46       27.17      1.43 o
   7  -2   3       76.30       71.38      2.94 o
   8  -2   3       29.53       28.13      3.08 o
   9  -2   3        0.00       -2.22      1.48 o
  -9  -1   3        0.08       -0.18      1.65 o
  -8  -1   3       51.10       45.01      5.74 o
  -7  -1   3       82.61       75.59      3.26 o
  -6  -1   3       58.31       60.13      2.72 o
  -5  -1   3       60.33       62.92      1.64 o
  -4  -1   3      114.82      141.96      1.90 o
  -3  -1   3      333.98      368.22      3.31 o
  -2  -1   3      625.83      655.16      5.56 o
  -1  -1   3     1018.89      987.56      7.97 o
   1  -1   3      158.22      150.92      1.57 o
   2  -1   3     1258.90     1216.93     10.90 o
   3  -1   3        0.42        0.35      0.21 o
   4  -1   3      115.80      112.23      1.61 o
   5  -1   3        8.98        6.98      0.55 o
   6  -1   3      134.28      135.76      2.65 o
   7  -1   3      956.88      974.31     12.22 o
   8  -1   3        4.64        5.47      1.86 o
   9  -1   3        0.46       -0.50      1.51 o
  10  -1   3        0.14       -1.24      1.66 o
  -9   0   3        3.53        4.54      2.32 o
  -8   0   3        1.96        3.23      3.62 o
  -7   0   3       14.69       14.39      2.44 o
  -6   0   3      170.52      161.37      6.46 o
  -5   0   3      167.27      170.03      2.88 o
  -4   0   3      124.09      132.47      2.29 o
  -3   0   3        0.89        1.56      0.31 o
  -2   0   3       96.99      105.71      1.32 o
  -1   0   3     1625.32     1599.02     14.15 o
   0   0   3     1401.13     1326.74     11.79 o
   2   0   3      804.34      749.46      7.99 o
   3   0   3     1262.72     1204.29     12.65 o
   4   0   3       10.19       10.72      0.49 o
   5   0   3        7.55        7.55      0.48 o
   6   0   3      461.10      458.27     10.75 o
   7   0   3        9.46        7.24      0.83 o
   8   0   3      151.21       99.70     22.94 o
   9   0   3      100.10       89.05     12.76 o
  10   0   3        3.46        1.67      2.41 o
  11   0   3        0.05       -1.77      1.82 o
  -8   1   3       14.07       18.10      2.92 o
  -7   1   3        3.73        1.90      3.35 o
  -6   1   3      643.46      647.74     12.17 o
  -5   1   3       57.41       61.53      1.81 o
  -4   1   3       82.76       84.87      1.66 o
  -3   1   3      419.20      439.69      4.64 o
  -2   1   3        2.21        2.53      0.34 o
  -1   1   3        8.39       10.60      0.36 o
   0   1   3     2992.86     2892.04     24.95 o
   1   1   3       90.17       77.60      0.91 o
   3   1   3     1154.15     1133.89     10.20 o
   4   1   3      866.71      845.54      7.88 o
   5   1   3       83.07       79.64      1.33 o
   6   1   3       94.18       99.18      1.83 o
   7   1   3        2.51        1.82      0.51 o
   8   1   3       82.91       78.95      2.00 o
   9   1   3      406.85      424.66     11.29 o
  10   1   3        8.75        8.84      2.39 o
  11   1   3        4.11        3.95      2.18 o
  -8   2   3        3.66        4.73      2.99 o
  -7   2   3       14.96       12.57      2.46 o
  -6   2   3       43.89       41.27      3.53 o
  -5   2   3       64.12       72.02      2.23 o
  -4   2   3       44.39       44.12      1.36 o
  -3   2   3        1.86        1.36      0.45 o
  -2   2   3       87.14       84.31      1.49 o
  -1   2   3        3.95        3.12      0.31 o
   0   2   3        3.34        3.52      0.25 o
   1   2   3      263.14      236.22      2.27 o
   2   2   3      602.87      582.95      5.00 o
   4   2   3       73.13       70.08      1.02 o
   5   2   3       56.68       57.00      1.15 o
   6   2   3       23.12       24.27      0.91 o
   7   2   3       28.55       31.43      1.10 o
   8   2   3       11.19       10.85      0.81 o
   9   2   3        3.16        3.20      1.11 o
  10   2   3       72.15       63.81      5.38 o
  11   2   3      127.40      142.17      8.92 o
  -7   3   3        1.16        3.62      2.46 o
  -6   3   3        2.88        2.97      1.54 o
  -5   3   3        0.78        0.81      0.85 o
  -4   3   3        4.84        2.67      0.66 o
  -3   3   3      292.35      298.40      3.88 o
  -2   3   3       16.98       14.87      0.73 o
  -1   3   3      124.84      138.59      1.98 o
   0   3   3       26.49       34.37      0.91 o
   1   3   3      159.43      168.83      2.18 o
   2   3   3      333.39      319.22      3.12 o
   3   3   3        0.15        0.20      0.18 o
   4   3   3      254.15      248.07      3.31 o
   5   3   3       84.67       76.03      1.44 o
   6   3   3      540.54      577.06      6.75 o
   7   3   3       13.18       16.26      0.92 o
   8   3   3       11.17       13.53      0.95 o
   9   3   3       26.49       24.17      1.99 o
  10   3   3        0.43       -1.33      0.96 o
  11   3   3       25.00       32.03      4.78 o
  12   3   3        5.79        5.07      3.14 o
  -5   4   3        3.09        2.41      1.14 o
  -4   4   3       67.08       70.91      1.96 o
  -3   4   3      132.64      135.75      2.38 o
  -2   4   3       45.06       49.92      1.26 o
  -1   4   3      342.34      357.52      4.12 o
   0   4   3      394.44      430.06      5.46 o
   1   4   3      182.22      183.08      2.80 o
   2   4   3      257.87      294.80      3.09 o
   3   4   3      111.03      103.80      1.24 o
   4   4   3      870.42      856.84      7.79 o
   5   4   3      391.55      390.98      4.60 o
   6   4   3      300.61      299.03      4.21 o
   7   4   3        6.17        8.79      0.70 o
   8   4   3        3.76        4.88      0.66 o
   9   4   3       30.97       27.62      1.36 o
  10   4   3        0.42       -0.63      0.94 o
  11   4   3        7.40        7.33      2.80 o
  12   4   3        8.14       14.57      3.57 o
  -6   5   3       17.83       22.00      4.44 o
  -5   5   3        8.88       12.16      3.28 o
  -4   5   3       29.01       20.41      1.57 o
  -3   5   3        7.11        7.08      0.81 o
  -2   5   3      694.30      666.90      7.36 o
  -1   5   3       19.93       20.55      1.00 o
   0   5   3        7.32        8.20      0.57 o
   1   5   3      550.47      575.81      6.39 o
   2   5   3      107.01      102.91      1.37 o
   3   5   3      240.34      268.90      2.86 o
   4   5   3        0.00       -0.11      0.22 o
   5   5   3       25.03       22.74      0.69 o
   6   5   3      406.18      405.76      4.54 o
   7   5   3        0.01       -0.07      0.36 o
   8   5   3      196.85      220.72      3.61 o
   9   5   3      100.81      103.96      2.37 o
  10   5   3        0.54        0.67      0.92 o
  11   5   3        0.43       -1.04      1.16 o
  12   5   3        8.91       12.49      3.38 o
  -5   6   3        7.52       14.81      3.67 o
  -4   6   3        0.69        1.16      1.01 o
  -3   6   3       87.94       84.01      2.74 o
  -2   6   3       24.66       22.65      1.26 o
  -1   6   3      105.09      104.82      2.26 o
   0   6   3        0.33        1.03      0.45 o
   1   6   3      920.21      933.32     10.04 o
   2   6   3      136.70      136.94      1.65 o
   3   6   3       36.81       37.36      0.73 o
   4   6   3      272.90      311.18      3.55 o
   5   6   3      204.70      196.07      2.35 o
   6   6   3       13.07       11.52      0.58 o
   7   6   3        0.03       -0.34      0.37 o
   8   6   3       11.34       13.29      0.87 o
   9   6   3        1.44        2.23      0.63 o
  10   6   3       36.45       37.22      2.49 o
  11   6   3       62.95       58.58      8.51 o
  12   6   3        4.27        4.04      1.69 o
  -4   7   3       12.57       15.44      2.33 o
  -3   7   3        0.99        3.60      1.15 o
  -2   7   3      103.12       88.80      2.29 o
  -1   7   3        0.49       -0.97      0.65 o
   0   7   3      384.97      385.53      4.95 o
   1   7   3        0.01       -0.50      0.40 o
   2   7   3      166.69      171.51      2.02 o
   3   7   3        1.50        1.64      0.31 o
   4   7   3        2.45        4.22      0.37 o
   5   7   3       59.48       60.06      1.18 o
   6   7   3       43.42       43.47      0.96 o
   7   7   3       11.52        9.26      0.64 o
   8   7   3        2.64        2.34      0.64 o
   9   7   3       44.34       50.41      1.75 o
  10   7   3        0.06       -0.30      0.77 o
  11   7   3        0.60       -0.55      1.09 o
  12   7   3        0.69        0.11      1.24 o
  -3   8   3        0.18        1.48      1.16 o
  -2   8   3        3.58        1.53      1.03 o
  -1   8   3        0.90        2.49      0.79 o
   0   8   3        0.16        0.44      0.59 o
   1   8   3      328.54      336.82      4.75 o
   2   8   3      171.88      182.16      2.37 o
   3   8   3        7.09        4.99      0.43 o
   4   8   3      127.43      134.61      2.01 o
   5   8   3        0.09       -0.11      0.29 o
   6   8   3       19.30       20.89      0.76 o
   7   8   3       32.81       30.03      0.97 o
   8   8   3      285.83      287.57      3.96 o
   9   8   3        2.81        4.23      0.98 o
  10   8   3       29.53       30.79      1.85 o
  11   8   3        0.27        0.30      1.88 o
  12   8   3        2.62        0.86      3.18 o
  -2   9   3        7.41        7.97      1.36 o
  -1   9   3        6.73        6.75      1.05 o
   0   9   3        9.39        7.76      0.95 o
   1   9   3        7.09        6.35      0.76 o
   2   9   3       18.96       17.83      0.79 o
   3   9   3      118.89      119.71      1.72 o
   4   9   3        7.40        8.42      0.54 o
   5   9   3       62.77       63.07      1.18 o
   6   9   3       29.34       30.54      0.86 o
   7   9   3       30.17       28.78      0.96 o
   8   9   3       97.40       89.60      2.07 o
   9   9   3       37.15       35.94      1.40 o
  10   9   3        7.41        6.91      1.12 o
  11   9   3        9.48       12.27      1.48 o
  12   9   3        0.42       -1.74      1.16 o
   0  10   3        8.09        8.01      1.03 o
   1  10   3        2.88        1.45      0.63 o
   2  10   3        0.85        0.66      0.47 o
   3  10   3       53.46       53.59      1.19 o
   4  10   3        0.13        0.25      0.46 o
   5  10   3      181.15      175.31      6.29 o
   6  10   3        0.09       -0.17      0.48 o
   7  10   3       29.13       30.51      1.26 o
   8  10   3        0.25       -0.38      0.42 o
   9  10   3        1.95        2.68      0.88 o
  10  10   3       77.29       81.57      4.52 o
  11  10   3       95.46      105.80      5.03 o
   1  11   3        5.83        6.61      0.84 o
   2  11   3        2.24        2.14      0.62 o
   3  11   3       19.93       22.33      0.84 o
   4  11   3       45.85       46.31      3.40 o
   5  11   3      121.08      128.92      3.12 o
   6  11   3        1.32       -0.74      0.49 o
   7  11   3       25.81       24.17      1.35 o
   8  11   3        2.17        2.06      0.68 o
   9  11   3        1.92        2.14      0.53 o
  10  11   3        0.66        0.03      0.79 o
   4  12   3        1.02        1.14      0.84 o
   5  12   3        9.13        7.11      0.90 o
   6  12   3       28.79       30.88      1.81 o
   7  12   3        9.50        9.16      0.92 o
   8  12   3        2.11        2.22      0.75 o
   9  12   3        0.24        0.62      0.75 o
  -6 -12   4        0.11       -0.55      0.99 o
  -5 -12   4        7.11        6.03      0.85 o
  -4 -12   4       67.37       60.93      1.92 o
  -3 -12   4       14.55       16.50      1.16 o
  -2 -12   4        1.88        3.08      0.85 o
  -8 -11   4        0.01       -0.11      0.76 o
  -7 -11   4        0.51        0.71      0.59 o
  -6 -11   4        0.21        0.89      0.73 o
  -5 -11   4        3.91        3.73      0.74 o
  -4 -11   4       21.37       20.89      1.15 o
  -3 -11   4        2.79        3.26      1.00 o
  -2 -11   4        2.10        2.72      0.76 o
  -1 -11   4        2.49        1.31      0.62 o
   0 -11   4        7.55        6.20      0.77 o
  -9 -10   4       10.98        9.72      1.35 o
  -8 -10   4        5.77        5.04      0.91 o
  -7 -10   4       36.59       36.61      1.46 o
  -6 -10   4       62.22       64.98      1.92 o
  -5 -10   4        0.07        0.41      0.44 o
  -4 -10   4        0.07       -0.46      0.53 o
  -3 -10   4        8.83        7.89      0.88 o
  -2 -10   4       94.82      101.53      1.87 o
  -1 -10   4       55.84       56.59      1.59 o
   0 -10   4       76.62       75.75      2.12 o
   1 -10   4        0.08        0.24      0.65 o
   2 -10   4        0.00       -0.91      0.82 o
  -9  -9   4        7.67        5.01      1.31 o
  -8  -9   4       16.96       16.66      1.23 o
  -7  -9   4       10.38        9.83      1.07 o
  -6  -9   4        9.04        9.25      0.83 o
  -5  -9   4        2.08        1.28      0.56 o
  -4  -9   4        1.38        0.33      0.38 o
  -3  -9   4        8.92       10.55      0.60 o
  -2  -9   4       34.40       31.72      1.01 o
  -1  -9   4      131.09      130.80      2.97 o
   0  -9   4        0.11        0.74      0.54 o
   1  -9   4        2.66        2.05      1.20 o
   2  -9   4        7.11        7.67      1.14 o
   3  -9   4        5.54        7.89      1.26 o
   4  -9   4        0.12        2.53      1.38 o
 -10  -8   4        2.73        3.05      1.47 o
  -9  -8   4        3.78        3.68      1.10 o
  -8  -8   4        9.10       10.53      1.06 o
  -7  -8   4      357.31      369.36      7.72 o
  -6  -8   4       54.96       62.46      1.79 o
  -5  -8   4       38.57       37.80      1.27 o
  -4  -8   4       95.49       95.44      1.82 o
  -3  -8   4       15.33       14.54      0.73 o
  -2  -8   4       80.44       75.97      1.50 o
  -1  -8   4        1.03        1.09      0.38 o
   0  -8   4      148.91      159.17      2.60 o
   1  -8   4       45.74       42.18      1.70 o
   2  -8   4      154.59      159.30      3.83 o
   3  -8   4        0.46       -0.48      0.85 o
   4  -8   4        0.10        1.03      1.26 o
   5  -8   4        1.81        2.29      1.40 o
 -10  -7   4        1.62        0.19      1.33 o
  -9  -7   4        0.00       -0.59      1.13 o
  -8  -7   4        0.01       -0.69      1.21 o
  -7  -7   4        9.66        8.41      0.94 o
  -6  -7   4      245.09      245.20      3.99 o
  -5  -7   4      302.05      296.26      3.96 o
  -4  -7   4      247.47      247.07      3.55 o
  -3  -7   4        4.57        5.90      0.53 o
  -2  -7   4        0.17        0.38      0.32 o
  -1  -7   4       19.19       16.96      1.03 o
   0  -7   4        1.98        3.22      0.44 o
   1  -7   4      442.00      456.14      6.02 o
   2  -7   4      158.42      162.24      2.97 o
   3  -7   4      217.30      202.84      8.10 o
   4  -7   4       26.73       22.14      1.71 o
   5  -7   4        0.99        0.58      1.29 o
   6  -7   4        0.03        0.13      1.41 o
 -10  -6   4        8.65        3.86      2.65 o
  -9  -6   4       16.10       12.72      2.01 o
  -8  -6   4       23.96       24.21      1.63 o
  -7  -6   4        5.36        5.49      0.99 o
  -6  -6   4       13.19       11.65      0.82 o
  -5  -6   4      177.33      172.66      2.81 o
  -4  -6   4      129.55      131.77      2.13 o
  -3  -6   4       16.49       15.50      0.66 o
  -2  -6   4        1.99        1.67      0.37 o
  -1  -6   4       10.95        8.51      0.46 o
   0  -6   4       14.97       14.73      0.90 o
   1  -6   4      132.68      134.76      2.32 o
   2  -6   4      321.58      327.62      4.71 o
   3  -6   4        0.53       -0.64      0.43 o
   4  -6   4        5.30        4.47      1.02 o
   5  -6   4        0.31        1.64      1.08 o
   6  -6   4       19.91       18.28      2.33 o
   7  -6   4        0.04        1.64      2.36 o
 -10  -5   4        1.05        1.69      2.36 o
  -9  -5   4        0.29       -0.95      1.19 o
  -8  -5   4       23.34       25.47      2.02 o
  -7  -5   4       50.56       50.72      2.47 o
  -6  -5   4       29.00       29.11      1.12 o
  -5  -5   4       94.38      103.35      2.46 o
  -4  -5   4      563.96      551.53      6.05 o
  -3  -5   4      451.61      463.98      5.41 o
  -2  -5   4      179.87      201.69      2.65 o
  -1  -5   4     1076.68     1162.90     12.05 o
   0  -5   4        6.82        7.59      0.46 o
   1  -5   4        6.91        8.22      0.58 o
   2  -5   4       43.55       43.30      2.32 o
   3  -5   4      291.08      291.01      4.40 o
   4  -5   4       82.70       86.27      2.19 o
   5  -5   4      130.85      120.42      3.12 o
   6  -5   4       12.30       11.99      1.95 o
   7  -5   4        0.03        0.87      2.12 o
   8  -5   4       10.91       20.89      4.29 o
  -9  -4   4        7.86        8.39      3.09 o
  -8  -4   4      158.35      169.88      8.64 o
  -7  -4   4        0.76       -0.39      0.65 o
  -6  -4   4       20.83       20.25      1.02 o
  -5  -4   4       31.90       37.15      1.22 o
  -4  -4   4      460.49      455.84      5.51 o
  -3  -4   4        1.85        1.79      0.40 o
  -2  -4   4      172.23      170.03      2.85 o
  -1  -4   4       72.94       84.35      1.25 o
   0  -4   4      484.53      513.57      5.67 o
   1  -4   4       20.06       22.73      0.82 o
   2  -4   4      206.59      212.36      3.52 o
   3  -4   4        0.35        0.15      0.61 o
   4  -4   4       98.46      106.03      2.32 o
   5  -4   4       40.72       43.97      1.92 o
   6  -4   4      120.91      119.81      3.20 o
   7  -4   4       26.70       17.65      2.31 o
   8  -4   4        1.45        1.40      2.32 o
  -9  -3   4        6.69        6.95      2.99 o
  -8  -3   4      107.50      105.82      5.08 o
  -7  -3   4        3.16        2.79      0.93 o
  -6  -3   4        4.52        4.09      0.64 o
  -5  -3   4        9.04        5.44      0.56 o
  -4  -3   4       37.93       37.10      1.14 o
  -3  -3   4     1844.61     1814.28     17.54 o
  -2  -3   4      679.06      675.35      6.87 o
  -1  -3   4      376.29      396.91      4.53 o
   0  -3   4        4.89        5.42      0.38 o
   1  -3   4      259.88      274.37      3.61 o
   2  -3   4       33.03       30.30      0.95 o
   3  -3   4      922.37      976.98     11.71 o
   4  -3   4       54.35       53.34      1.58 o
   5  -3   4      553.29      539.61      7.41 o
   6  -3   4        8.26        8.73      0.97 o
   7  -3   4       19.11       16.44      1.75 o
   8  -3   4       73.68       85.53      4.69 o
   9  -3   4        0.25       -1.93      2.03 o
  -9  -2   4        2.38        0.48      2.36 o
  -8  -2   4        1.50       -1.25      1.45 o
  -7  -2   4        3.82        2.02      1.13 o
  -6  -2   4       20.46       18.25      1.10 o
  -5  -2   4        4.76        5.29      0.55 o
  -4  -2   4       63.52       67.92      1.27 o
  -3  -2   4      574.22      608.75      6.05 o
  -2  -2   4       31.03       33.71      0.80 o
  -1  -2   4      135.64      121.82      1.47 o
   0  -2   4      985.33      926.10      7.48 o
   1  -2   4      480.69      461.04      4.17 o
   2  -2   4      179.74      160.61      2.06 o
   3  -2   4        0.43        0.31      0.32 o
   4  -2   4       92.15       92.87      1.75 o
   5  -2   4      171.24      184.05      2.90 o
   6  -2   4      122.93      131.16      2.85 o
   7  -2   4       47.92       46.93      2.65 o
   8  -2   4       18.84       21.82      2.71 o
   9  -2   4       12.51       11.27      2.48 o
  10  -2   4        2.56        2.46      2.75 o
  -9  -1   4        1.19        2.22      2.61 o
  -8  -1   4       12.67        8.77      2.27 o
  -7  -1   4       49.94       52.93      4.06 o
  -6  -1   4      437.03      442.29      7.55 o
  -5  -1   4       39.70       37.81      1.45 o
  -4  -1   4        0.81        1.00      0.36 o
  -3  -1   4      208.05      216.05      2.35 o
  -2  -1   4      798.44      811.73      6.87 o
  -1  -1   4      325.81      332.41      3.06 o
   0  -1   4     3524.39     3465.91     26.84 o
   2  -1   4       39.15       34.82      0.82 o
   3  -1   4        5.18        4.85      0.36 o
   4  -1   4        1.56        2.00      0.32 o
   5  -1   4      236.58      254.53      3.25 o
   6  -1   4        5.73        6.87      0.73 o
   7  -1   4      182.38      187.98      5.74 o
   8  -1   4        0.73        0.55      1.58 o
   9  -1   4       58.99       62.58      7.53 o
  10  -1   4        2.97        6.02      2.13 o
  -8   0   4        8.26       10.92      2.42 o
  -7   0   4        2.19        0.95      1.53 o
  -6   0   4      574.47      558.86     10.93 o
  -5   0   4       74.64       72.68      3.19 o
  -4   0   4       48.98       49.01      1.27 o
  -3   0   4        6.54       12.99      0.78 o
  -2   0   4       20.84       19.24      0.65 o
  -1   0   4     1019.83      993.75      8.64 o
   0   0   4      274.37      237.42      2.40 o
   1   0   4     4612.93     4390.23     44.21 o
   2   0   4      523.41      488.06     13.42 o
   3   0   4       34.57       31.74      0.79 o
   4   0   4      139.76      120.11      4.70 o
   5   0   4        6.95        9.04      0.52 o
   6   0   4       30.66       30.12      1.19 o
   7   0   4      108.55      115.16      3.00 o
   8   0   4      386.15      365.28      9.82 o
   9   0   4       72.12       73.24      5.11 o
  10   0   4       31.42       30.28      3.44 o
  11   0   4        4.39        3.45      2.16 o
  -8   1   4       15.33       20.43      3.10 o
  -7   1   4        3.19        4.25      1.98 o
  -6   1   4       54.38       50.45      6.90 o
  -5   1   4        9.55        7.89      1.04 o
  -4   1   4        3.68        1.96      0.54 o
  -3   1   4      608.38      635.80      6.43 o
  -2   1   4       62.05       57.28      1.05 o
  -1   1   4       68.65       59.00      0.92 o
   0   1   4       41.85       35.85      0.64 o
   1   1   4       87.42       88.72      1.12 o
   3   1   4     3060.47     2944.43     25.78 o
   4   1   4      993.54      988.35      9.14 o
   5   1   4      102.65      103.66      2.40 o
   6   1   4       79.36       86.82      1.61 o
   7   1   4       21.65       16.96      1.07 o
   8   1   4       21.72       26.69      1.29 o
   9   1   4       14.70       19.24      2.56 o
  10   1   4      245.33      248.98     10.32 o
  11   1   4        0.14        0.05      1.77 o
  -7   2   4        0.01       -0.47      1.48 o
  -6   2   4       12.47       11.47      2.20 o
  -5   2   4        0.74       -0.40      0.85 o
  -4   2   4     1350.26     1367.24     17.13 o
  -3   2   4       64.58       66.70      1.50 o
  -2   2   4      468.31      493.41      5.48 o
  -1   2   4      428.43      490.68      5.28 o
   0   2   4      263.22      261.19      2.36 o
   1   2   4       87.68       82.20      1.00 o
   2   2   4      161.26      166.18      1.68 o
   3   2   4      355.81      352.67      3.32 o
   4   2   4      839.74      883.72      8.80 o
   5   2   4      220.04      248.55      3.27 o
   6   2   4       51.57       50.69      1.57 o
   7   2   4        7.33        3.37      0.51 o
   8   2   4        0.82        0.81      0.47 o
   9   2   4       14.63       13.08      2.25 o
  10   2   4       14.78       12.68      2.37 o
  11   2   4        4.51        6.16      2.25 o
  -7   3   4        8.64       12.01      3.76 o
  -6   3   4        4.73        4.34      2.80 o
  -5   3   4       70.30       75.13      3.25 o
  -4   3   4      130.94      130.56      2.94 o
  -3   3   4      206.24      212.76      3.45 o
  -2   3   4      123.46      124.40      2.51 o
  -1   3   4       18.85       22.88      0.98 o
   0   3   4        0.01       -0.38      0.25 o
   1   3   4        0.04        0.27      0.25 o
   2   3   4      232.13      232.71      3.13 o
   3   3   4       35.57       37.92      0.76 o
   4   3   4     1360.38     1317.95     12.64 o
   5   3   4      453.71      451.99      5.32 o
   6   3   4      374.71      354.47      4.51 o
   7   3   4        3.72        1.97      0.64 o
   8   3   4       12.76       15.21      0.98 o
   9   3   4        2.28        2.84      0.77 o
  10   3   4       67.51       76.75      3.16 o
  11   3   4        1.07        2.12      2.56 o
  12   3   4       73.04       64.93      6.95 o
  -6   4   4        5.87        9.89      3.47 o
  -5   4   4        8.56        7.33      1.77 o
  -4   4   4       92.80       85.48      4.04 o
  -3   4   4        0.63       -1.01      0.68 o
  -2   4   4      328.95      337.52      4.63 o
  -1   4   4       78.76       82.90      1.95 o
   0   4   4      480.51      503.98      5.86 o
   1   4   4      127.11      142.57      2.30 o
   2   4   4      163.63      177.09      2.36 o
   3   4   4      184.56      171.93      1.91 o
   4   4   4     1031.22     1032.37     10.01 o
   5   4   4      136.50      121.30      2.04 o
   6   4   4     1630.94     1580.65     16.64 o
   7   4   4       53.71       61.70      1.52 o
   8   4   4        2.40        2.33      0.58 o
   9   4   4        0.08       -0.70      0.61 o
  10   4   4       10.62       10.07      1.45 o
  11   4   4        8.82       10.95      2.99 o
  12   4   4        3.27        3.28      2.70 o
  -5   5   4        0.63        3.04      2.32 o
  -4   5   4        8.97        6.84      2.00 o
  -3   5   4       17.09       16.17      1.33 o
  -2   5   4        0.04        0.90      0.60 o
  -1   5   4       88.43       92.48      1.92 o
   0   5   4        1.95        3.19      0.47 o
   1   5   4      234.16      253.16      3.23 o
   2   5   4        0.03       -0.27      0.30 o
   3   5   4      118.97      114.80      1.71 o
   4   5   4      728.97      750.91      7.41 o
   5   5   4      213.00      209.83      2.89 o
   6   5   4       86.30       79.80      1.56 o
   7   5   4       84.00       87.64      1.92 o
   8   5   4       27.86       28.44      1.18 o
   9   5   4      340.48      363.82      5.56 o
  10   5   4       44.10       42.23      2.26 o
  11   5   4       12.32       12.69      1.97 o
  12   5   4        0.12       -2.39      1.59 o
  -4   6   4        0.01        3.18      2.32 o
  -3   6   4        1.16        1.10      1.18 o
  -2   6   4      200.34      197.86      4.00 o
  -1   6   4      183.89      187.02      3.08 o
   0   6   4        0.04       -0.51      0.40 o
   1   6   4      187.94      167.93      2.81 o
   2   6   4      152.86      162.49      2.14 o
   3   6   4      191.24      222.50      2.57 o
   4   6   4       32.68       32.77      0.82 o
   5   6   4       70.74       75.57      1.24 o
   6   6   4      110.92      108.15      1.81 o
   7   6   4       27.18       28.85      1.15 o
   8   6   4       22.61       23.57      1.14 o
   9   6   4        0.83       -0.67      0.52 o
  10   6   4        0.70        0.93      1.87 o
  11   6   4        0.13        0.19      1.33 o
  12   6   4        9.85        8.75      2.85 o
  -3   7   4        3.42        3.91      1.50 o
  -2   7   4        0.11        0.55      0.89 o
  -1   7   4       10.04        9.75      1.03 o
   0   7   4        6.64        7.54      0.80 o
   1   7   4      269.25      257.64      3.97 o
   2   7   4       22.90       22.29      0.83 o
   3   7   4       46.46       44.07      0.92 o
   4   7   4       27.58       31.55      0.81 o
   5   7   4        3.03        3.28      0.39 o
   6   7   4      308.28      330.70      3.75 o
   7   7   4      368.27      360.67      4.51 o
   8   7   4      424.67      433.97      5.48 o
   9   7   4       73.79       80.61      2.13 o
  10   7   4        5.04        5.54      1.10 o
  11   7   4       14.27       11.65      2.17 o
  12   7   4        0.15        0.11      1.26 o
  -2   8   4        0.27       -0.07      1.19 o
  -1   8   4       18.17       14.95      1.51 o
   0   8   4      214.90      214.04      5.53 o
   1   8   4       12.46       11.05      0.96 o
   2   8   4      105.35      108.35      1.90 o
   3   8   4        3.91        2.04      0.42 o
   4   8   4      131.39      135.32      2.14 o
   5   8   4       21.71       23.41      0.82 o
   6   8   4        0.07       -0.44      0.36 o
   7   8   4       26.28       19.87      0.85 o
   8   8   4       18.46       19.52      1.04 o
   9   8   4       62.50       66.80      1.94 o
  10   8   4        2.27        3.21      1.00 o
  11   8   4        8.07        8.18      1.56 o
  12   8   4       14.05       14.33      2.11 o
  -1   9   4        1.71        5.39      1.69 o
   0   9   4        0.00       -0.16      0.83 o
   1   9   4        6.48        6.75      0.87 o
   2   9   4       22.15       21.83      0.94 o
   3   9   4        0.00       -0.56      0.42 o
   4   9   4        3.47        1.42      0.48 o
   5   9   4        4.20        2.52      0.47 o
   6   9   4        1.00        0.35      0.49 o
   7   9   4        6.35        6.51      0.59 o
   8   9   4      148.63      150.02      2.45 o
   9   9   4       10.14        9.90      0.89 o
  10   9   4       24.15       23.79      2.23 o
  11   9   4       57.69       67.56      2.68 o
  12   9   4        0.02        1.73      1.39 o
   0  10   4        1.21        0.80      0.92 o
   1  10   4        0.52        0.62      0.68 o
   2  10   4       27.44       24.85      1.30 o
   3  10   4       64.90       66.40      1.58 o
   4  10   4       82.43       91.13      2.00 o
   5  10   4        7.21        8.07      0.64 o
   6  10   4       13.61       10.68      0.64 o
   7  10   4       13.10       11.32      0.88 o
   8  10   4       11.01       12.04      0.78 o
   9  10   4        0.31        1.14      0.51 o
  10  10   4        9.29       11.14      1.18 o
  11  10   4       10.30       11.51      1.39 o
   2  11   4        4.83        4.25      0.79 o
   3  11   4       17.08       18.89      1.07 o
   4  11   4       14.24       15.01      0.93 o
   5  11   4       13.83       13.78      1.19 o
   6  11   4        0.73       -0.57      0.66 o
   7  11   4        1.96        6.88      2.87 o
   8  11   4        8.55        8.41      0.76 o
   9  11   4        0.00       -0.37      0.47 o
  10  11   4        0.89        0.34      0.76 o
  11  11   4       10.54       10.97      1.28 o
   4  12   4        0.04        0.71      0.55 o
   5  12   4       11.32       10.10      1.16 o
   6  12   4       38.64       40.78      1.79 o
   7  12   4       20.58       22.05      1.40 o
   8  12   4        7.16        4.36      0.92 o
   9  12   4        0.53       -0.05      0.80 o
  -5 -12   5        5.99        7.33      1.45 o
  -4 -12   5       14.89       14.20      1.23 o
  -3 -12   5        7.07        5.38      0.97 o
  -2 -12   5        2.73        2.29      0.92 o
  -7 -11   5        0.01        0.14      0.75 o
  -6 -11   5        1.69        1.88      0.61 o
  -5 -11   5        0.62        1.36      0.57 o
  -4 -11   5        2.94        1.74      0.73 o
  -3 -11   5       15.05       15.58      1.13 o
  -2 -11   5        2.09        2.10      0.54 o
  -1 -11   5       57.29       64.81      1.81 o
   0 -11   5        8.74        8.30      0.84 o
  -8 -10   5        0.09       -0.70      0.88 o
  -7 -10   5       22.59       21.85      1.52 o
  -6 -10   5        0.96        1.35      0.63 o
  -5 -10   5       10.23        8.82      0.76 o
  -4 -10   5       60.57       57.28      2.36 o
  -3 -10   5       22.61       19.71      1.23 o
  -2 -10   5        2.36        1.80      0.53 o
  -1 -10   5        9.50       10.22      0.72 o
   0 -10   5        8.91       10.39      0.92 o
   1 -10   5        6.62        7.39      0.97 o
   2 -10   5       15.04       14.24      1.28 o
  -9  -9   5       40.72       42.46      3.00 o
  -8  -9   5       11.70       15.49      1.61 o
  -7  -9   5       44.39       43.03      1.94 o
  -6  -9   5      222.51      235.39      5.02 o
  -5  -9   5        9.39        8.03      0.77 o
  -4  -9   5        6.48        4.94      0.61 o
  -3  -9   5       28.18       28.56      1.04 o
  -2  -9   5       12.80       12.03      0.76 o
  -1  -9   5       25.52       23.14      1.16 o
   0  -9   5       26.17       29.36      1.66 o
   1  -9   5       76.71       85.77      2.24 o
   2  -9   5        3.76        3.01      1.00 o
   3  -9   5        1.27        1.96      0.97 o
   4  -9   5        1.26        3.21      1.48 o
  -9  -8   5        0.27        0.25      1.26 o
  -8  -8   5       30.60       33.05      1.78 o
  -7  -8   5      212.62      209.22      4.32 o
  -6  -8   5        0.57        0.31      0.95 o
  -5  -8   5       12.05       12.18      0.97 o
  -4  -8   5       17.88       15.27      1.29 o
  -3  -8   5       32.99       32.63      1.42 o
  -2  -8   5        1.91        2.49      0.50 o
  -1  -8   5       56.11       57.07      1.35 o
   0  -8   5       20.00       19.91      0.95 o
   1  -8   5      769.52      822.85     10.12 o
   2  -8   5      116.02      119.12      6.94 o
   3  -8   5        1.51        0.87      0.90 o
   4  -8   5        6.31        7.43      1.64 o
   5  -8   5        0.34       -0.89      1.21 o
  -9  -7   5        2.07        0.88      1.32 o
  -8  -7   5        5.83        8.18      1.19 o
  -7  -7   5        0.38        0.28      0.70 o
  -6  -7   5       68.21       69.17      2.26 o
  -5  -7   5      118.29      124.13      2.57 o
  -4  -7   5       25.27       23.98      1.00 o
  -3  -7   5        2.42        4.47      0.50 o
  -2  -7   5        4.69        5.18      0.50 o
  -1  -7   5      112.63      119.56      2.37 o
   0  -7   5      102.41      115.48      1.91 o
   1  -7   5       14.16       12.94      0.77 o
   2  -7   5       12.02       11.34      1.09 o
   3  -7   5        2.13        1.88      0.94 o
   4  -7   5        0.29       -0.85      0.84 o
   5  -7   5        7.32        7.00      2.05 o
   6  -7   5        8.64        8.18      1.90 o
  -9  -6   5        4.25        1.57      1.42 o
  -8  -6   5       15.23       15.70      2.76 o
  -7  -6   5        7.47        8.11      0.96 o
  -6  -6   5       63.25       61.05      2.30 o
  -5  -6   5      190.23      199.10      4.57 o
  -4  -6   5      117.86      104.38      2.00 o
  -3  -6   5        5.10        4.75      0.52 o
  -2  -6   5       16.76       16.90      0.74 o
  -1  -6   5      132.71      140.05      2.06 o
   0  -6   5       12.36       12.60      0.70 o
   1  -6   5        8.56        7.79      0.60 o
   2  -6   5        6.63        6.06      0.70 o
   3  -6   5      515.30      536.79      8.10 o
   4  -6   5        0.50       -1.19      0.79 o
   5  -6   5       93.26       88.01      3.26 o
   6  -6   5        5.69        4.95      1.58 o
   7  -6   5        3.99        7.00      2.80 o
  -9  -5   5        0.60        0.53      2.03 o
  -8  -5   5       17.17       21.68      1.98 o
  -7  -5   5        0.03        0.10      0.79 o
  -6  -5   5       10.40        8.78      0.79 o
  -5  -5   5      532.32      527.16      6.16 o
  -4  -5   5       56.76       47.88      1.83 o
  -3  -5   5      714.92      697.22      7.93 o
  -2  -5   5       52.95       49.03      1.18 o
  -1  -5   5        6.27        3.71      0.41 o
   0  -5   5       10.97       19.24      0.74 o
   1  -5   5      145.34      144.78      2.20 o
   2  -5   5       65.98       69.01      1.82 o
   3  -5   5      145.30      154.47      2.92 o
   4  -5   5       23.49       22.29      1.27 o
   5  -5   5       15.36       13.41      1.34 o
   6  -5   5        3.42        3.49      1.93 o
   7  -5   5        6.12        6.37      2.80 o
   8  -5   5        3.43        2.41      2.65 o
  -9  -4   5        0.00       -2.32      2.03 o
  -8  -4   5       22.50       23.42      2.07 o
  -7  -4   5       48.90       51.82      2.37 o
  -6  -4   5       16.21       16.99      1.02 o
  -5  -4   5        0.82        1.10      0.50 o
  -4  -4   5       62.31       62.64      1.48 o
  -3  -4   5       90.27       87.07      1.74 o
  -2  -4   5        0.05       -0.32      0.21 o
  -1  -4   5       83.25       70.71      1.69 o
   0  -4   5      946.00      990.26     21.90 o
   1  -4   5      100.63       93.94      1.74 o
   2  -4   5      152.54      153.95      2.58 o
   3  -4   5      460.01      467.45      6.29 o
   4  -4   5       33.66       35.30      1.76 o
   5  -4   5       40.81       38.37      1.65 o
   6  -4   5       17.05       14.24      1.36 o
   7  -4   5       52.69       59.04      6.01 o
   8  -4   5       10.57        7.82      3.14 o
  -9  -3   5        8.75        5.98      2.99 o
  -8  -3   5        8.16       11.75      2.22 o
  -7  -3   5        5.40        4.50      1.07 o
  -6  -3   5        1.87        0.81      0.64 o
  -5  -3   5       51.43       55.60      1.40 o
  -4  -3   5      353.53      368.82      4.56 o
  -3  -3   5       12.48        7.55      0.70 o
  -2  -3   5      718.49      713.19      7.39 o
  -1  -3   5      432.77      424.01      4.62 o
   0  -3   5       14.60       13.70      0.57 o
   1  -3   5       55.55       55.12      1.16 o
   2  -3   5       19.62       16.50      0.72 o
   3  -3   5       16.42       17.40      1.12 o
   4  -3   5        3.30        3.85      0.73 o
   5  -3   5      252.12      264.88      4.35 o
   6  -3   5       75.72       83.93      2.31 o
   7  -3   5       60.28       59.75      2.93 o
   8  -3   5       31.84       30.27      3.22 o
   9  -3   5        7.21        7.67      3.09 o
  -8  -2   5        0.02       -2.68      1.78 o
  -7  -2   5       25.73       22.38      2.19 o
  -6  -2   5        6.39        6.31      1.25 o
  -5  -2   5       16.19       14.84      0.85 o
  -4  -2   5       41.66       38.04      1.05 o
  -3  -2   5      754.00      807.32      7.89 o
  -2  -2   5       11.48       11.58      0.76 o
  -1  -2   5      404.16      409.82      4.18 o
   0  -2   5     1213.09     1197.92     10.24 o
   1  -2   5        0.59       -0.02      0.23 o
   2  -2   5      900.83      906.17      8.98 o
   3  -2   5      128.82      120.04      1.94 o
   4  -2   5        0.05        0.11      0.34 o
   5  -2   5      185.35      203.17      3.13 o
   6  -2   5       89.49       85.91      1.98 o
   7  -2   5        5.64        4.44      1.32 o
   8  -2   5       59.77       48.50      3.82 o
   9  -2   5        6.47        2.90      2.22 o
  10  -2   5        1.35        0.29      2.75 o
  -8  -1   5        8.02       11.97      2.46 o
  -7  -1   5        4.02        4.15      1.88 o
  -6  -1   5        1.94        1.62      1.15 o
  -5  -1   5       31.48       31.17      1.27 o
  -4  -1   5        8.05        8.11      0.62 o
  -3  -1   5        4.02        3.83      0.43 o
  -2  -1   5      152.43      196.46      2.30 o
  -1  -1   5      225.78      219.04      2.28 o
   0  -1   5        2.29        2.66      0.46 o
   1  -1   5     1835.20     1805.50     14.30 o
   2  -1   5      657.66      645.19      5.80 o
   3  -1   5        1.68        1.20      0.33 o
   4  -1   5        4.83        2.36      0.41 o
   5  -1   5       34.05       26.66      0.93 o
   6  -1   5       50.64       52.66      1.58 o
   7  -1   5       85.90       87.75      2.26 o
   8  -1   5      384.03      387.56      8.14 o
   9  -1   5        0.07       -1.07      1.57 o
  10  -1   5        0.56        2.92      1.84 o
  -8   0   5        9.35        9.56      2.87 o
  -7   0   5        1.68        0.99      1.59 o
  -6   0   5        0.00        0.57      1.55 o
  -5   0   5      200.00      195.92      3.77 o
  -4   0   5        9.15        7.45      0.67 o
  -3   0   5      102.33      104.43      2.21 o
  -2   0   5       32.31       37.31      0.93 o
  -1   0   5     1821.10     1892.15     16.02 o
   0   0   5       70.07       68.84      1.08 o
   1   0   5       58.45       39.74      0.77 o
   2   0   5       65.22       70.51      1.08 o
   3   0   5      579.18      543.55      6.14 o
   4   0   5       96.42       91.57      2.29 o
   5   0   5       51.74       39.05      1.48 o
   6   0   5        3.57        4.61      0.69 o
   7   0   5      435.66      467.23     13.63 o
   8   0   5       13.12       12.08      2.10 o
   9   0   5        0.14       -2.00      1.55 o
  10   0   5        0.33        0.31      2.56 o
  11   0   5       25.43       27.69      3.51 o
  -7   1   5       37.52       50.77      5.96 o
  -6   1   5        9.80        9.59      2.08 o
  -5   1   5      139.98      128.05      6.62 o
  -4   1   5        8.61        7.47      0.83 o
  -3   1   5       39.23       38.02      1.98 o
  -2   1   5       40.94       41.88      0.91 o
  -1   1   5       41.75       49.80      0.94 o
   0   1   5      436.61      410.20      3.74 o
   1   1   5      174.21      184.43      1.92 o
   2   1   5      650.40      634.37      5.38 o
   3   1   5        1.75        2.92      0.32 o
   4   1   5      490.77      465.36      4.70 o
   5   1   5      376.63      415.33      4.66 o
   6   1   5       99.47       96.10      1.73 o
   7   1   5       15.90       14.58      0.96 o
   8   1   5       34.73       30.62      1.45 o
   9   1   5        7.39        6.63      1.42 o
  10   1   5        0.01        1.49      1.72 o
  11   1   5        9.81       10.75      2.56 o
  -7   2   5        0.02        0.48      2.51 o
  -6   2   5       21.73       26.15      3.10 o
  -5   2   5       33.09       33.12      2.49 o
  -4   2   5      138.91      144.63      3.63 o
  -3   2   5        1.29        1.26      0.59 o
  -2   2   5       33.40       33.04      1.06 o
  -1   2   5       33.92       31.90      0.93 o
   0   2   5       85.29       94.79      1.37 o
   1   2   5      323.53      345.51      3.54 o
   2   2   5      294.44      286.58      2.72 o
   3   2   5      587.59      601.54      5.14 o
   4   2   5     3572.26     3532.92     32.95 o
   5   2   5       45.46       49.39      1.21 o
   6   2   5      265.48      274.89      3.74 o
   7   2   5       11.62       12.25      0.81 o
   8   2   5      101.28       88.60      2.11 o
   9   2   5       58.53       56.04      2.67 o
  10   2   5        0.11       -0.60      1.71 o
  11   2   5       30.23       26.96      3.27 o
  12   2   5        6.48        7.86      3.67 o
  -6   3   5        3.31        1.45      2.36 o
  -5   3   5       28.39       25.27      2.25 o
  -4   3   5       63.66       64.48      2.50 o
  -3   3   5      772.53      753.16     10.72 o
  -2   3   5      188.23      188.93      3.08 o
  -1   3   5       58.33       67.77      1.55 o
   0   3   5      102.97      114.34      1.91 o
   1   3   5      119.22      125.66      2.02 o
   2   3   5      863.17      852.52      9.22 o
   3   3   5      238.74      220.85      2.67 o
   4   3   5       10.20        8.45      0.55 o
   5   3   5      508.10      462.68      5.48 o
   6   3   5        0.17       -0.44      0.45 o
   7   3   5      447.20      486.10      6.07 o
   8   3   5        2.94        1.59      0.56 o
   9   3   5       45.42       42.79      1.65 o
  10   3   5       42.27       46.23      2.71 o
  11   3   5        0.00       -0.48      2.17 o
  12   3   5       27.72       29.57      4.92 o
  -5   4   5        0.73        0.14      2.32 o
  -4   4   5       12.36       11.91      1.52 o
  -3   4   5      126.27      124.49      3.28 o
  -2   4   5      122.08      130.68      2.58 o
  -1   4   5      346.61      332.85      4.48 o
   0   4   5      396.91      419.99      5.15 o
   1   4   5      269.25      283.29      3.71 o
   2   4   5        1.49        1.48      0.33 o
   3   4   5      504.23      553.81      6.16 o
   4   4   5      250.01      243.08      3.05 o
   5   4   5       26.38       26.80      1.06 o
   6   4   5     2295.41     2271.89     23.53 o
   7   4   5       29.25       25.33      1.09 o
   8   4   5       12.78       14.28      0.92 o
   9   4   5       30.47       30.43      1.41 o
  10   4   5       70.05       60.85      2.74 o
  11   4   5        2.29        4.84      1.78 o
  12   4   5        4.69        9.21      3.23 o
  -5   5   5        0.57       -0.82      2.41 o
  -4   5   5        2.04       -0.96      1.98 o
  -3   5   5       73.83       74.97      2.98 o
  -2   5   5       97.79      100.51      2.73 o
  -1   5   5       23.87       20.24      1.06 o
   0   5   5      187.90      191.42      2.89 o
   1   5   5        3.33        3.26      0.47 o
   2   5   5      152.79      156.47      2.35 o
   3   5   5        1.57        0.83      0.32 o
   4   5   5      183.91      195.33      2.39 o
   5   5   5       37.34       38.81      0.93 o
   6   5   5      161.44      152.02      2.37 o
   7   5   5        8.46       10.74      1.63 o
   8   5   5        0.00       -0.39      0.48 o
   9   5   5       23.66       25.31      1.76 o
  10   5   5       10.69       11.56      1.41 o
  11   5   5       25.82       19.55      2.26 o
  12   5   5        1.10        2.32      2.46 o
  -4   6   5        0.53       -1.35      2.03 o
  -3   6   5        7.48        6.23      1.62 o
  -2   6   5        8.13        6.50      1.53 o
  -1   6   5        1.38        1.17      0.70 o
   0   6   5      201.44      200.43      5.26 o
   1   6   5        1.65        1.29      0.48 o
   2   6   5       39.05       36.50      1.10 o
   3   6   5      375.94      378.94      4.58 o
   4   6   5        0.04       -0.45      0.30 o
   5   6   5      123.21      123.90      1.92 o
   6   6   5       83.35       83.29      1.59 o
   7   6   5       33.74       36.14      1.32 o
   8   6   5       88.22       87.07      1.94 o
   9   6   5        0.00       -0.88      0.59 o
  10   6   5        0.73        0.20      0.83 o
  11   6   5        1.23        1.94      1.34 o
  12   6   5       11.75        9.01      3.55 o
  -3   7   5        2.82        1.96      1.69 o
  -2   7   5        0.00       -0.75      1.06 o
  -1   7   5       15.23       13.29      2.31 o
   0   7   5        3.38        2.43      0.68 o
   1   7   5        1.21        1.46      0.53 o
   2   7   5        4.38        2.54      0.56 o
   3   7   5       47.87       42.84      1.13 o
   4   7   5       13.40       13.06      0.68 o
   5   7   5       18.67       16.57      0.79 o
   6   7   5        0.03        1.24      0.50 o
   7   7   5       23.59       26.00      1.00 o
   8   7   5        1.27        1.96      0.60 o
   9   7   5        3.66        3.35      0.78 o
  10   7   5        1.52        0.93      0.86 o
  11   7   5        1.47        1.05      0.98 o
  12   7   5        4.06        9.02      2.36 o
  -2   8   5        0.07       -1.14      1.45 o
  -1   8   5        0.25       -0.13      1.14 o
   0   8   5       21.38       23.65      1.72 o
   1   8   5       13.84       13.96      1.13 o
   2   8   5      836.92      854.41     12.51 o
   3   8   5        3.17        1.44      0.58 o
   4   8   5      195.86      192.72      3.98 o
   5   8   5       31.83       28.57      1.12 o
   6   8   5       87.11       82.26      1.88 o
   7   8   5        6.39        7.60      0.67 o
   8   8   5       53.08       48.68      1.59 o
   9   8   5      312.51      317.23      4.87 o
  10   8   5        0.06       -0.70      0.75 o
  11   8   5        0.85        2.88      1.07 o
  12   8   5        9.09        9.54      1.84 o
  -1   9   5        0.03       -0.40      1.26 o
   0   9   5        0.25       -0.11      0.92 o
   1   9   5       75.36       74.30      3.27 o
   2   9   5        3.56        3.54      0.91 o
   3   9   5        2.40        2.02      0.59 o
   4   9   5        0.01       -0.66      0.44 o
   5   9   5       35.09       32.27      1.14 o
   6   9   5        7.78        6.87      0.61 o
   7   9   5        4.69        4.46      0.64 o
   8   9   5        1.49        2.27      0.58 o
   9   9   5        1.62        2.68      0.66 o
  10   9   5       32.23       34.31      2.85 o
  11   9   5        9.43       11.39      1.40 o
  12   9   5        8.98       10.07      1.82 o
   1  10   5        4.34        5.02      1.04 o
   2  10   5       43.11       43.46      2.08 o
   3  10   5       13.33       10.94      0.95 o
   4  10   5      134.25      131.49      2.37 o
   5  10   5      136.08      147.16      2.78 o
   6  10   5        6.71        4.83      0.66 o
   7  10   5        2.21        0.96      0.57 o
   8  10   5       20.83       18.94      1.48 o
   9  10   5        0.44        0.38      0.60 o
  10  10   5        9.51        8.64      1.09 o
  11  10   5        0.87        1.82      0.96 o
   3  11   5       15.66       15.03      1.09 o
   4  11   5        0.37       -0.16      0.74 o
   5  11   5        6.47        6.57      0.75 o
   6  11   5       39.66       38.50      1.29 o
   7  11   5       10.65        8.26      0.73 o
   8  11   5        0.25       -0.67      0.49 o
   9  11   5        0.64       -0.67      0.53 o
  10  11   5        0.03        0.08      0.72 o
   5  12   5        0.60        0.92      0.57 o
   6  12   5       10.97        8.45      1.18 o
   7  12   5        9.50       11.42      1.24 o
   8  12   5        0.55        1.09      0.87 o
   9  12   5        9.02        8.57      0.99 o
  -6 -11   6        0.00       -0.86      0.84 o
  -5 -11   6       31.24       30.93      1.32 o
  -4 -11   6        8.91        7.07      0.76 o
  -3 -11   6        1.11        1.10      0.58 o
  -2 -11   6        2.72        2.73      0.64 o
  -1 -11   6        0.01        0.38      0.76 o
   0 -11   6        3.27        2.64      0.73 o
  -7 -10   6       30.41       34.04      1.95 o
  -6 -10   6        5.99        4.65      1.00 o
  -5 -10   6        0.12       -0.38      0.58 o
  -4 -10   6       53.00       55.94      1.63 o
  -3 -10   6       15.41       17.75      0.98 o
  -2 -10   6       21.99       23.42      1.11 o
  -1 -10   6       23.51       23.17      1.23 o
   0 -10   6       57.06       58.97      1.81 o
   1 -10   6       18.16       19.18      1.30 o
   2 -10   6        1.41        1.17      0.84 o
  -8  -9   6        2.67        2.43      0.98 o
  -7  -9   6        5.05        2.84      1.05 o
  -6  -9   6        3.17        1.31      0.91 o
  -5  -9   6       18.58       16.27      1.13 o
  -4  -9   6       17.51       16.51      0.99 o
  -3  -9   6       46.71       44.16      1.66 o
  -2  -9   6       92.21       96.61      2.05 o
  -1  -9   6      102.33      108.17      2.11 o
   0  -9   6       22.80       21.46      1.08 o
   1  -9   6        3.82        2.94      0.76 o
   2  -9   6       29.03       28.20      1.57 o
   3  -9   6        4.97        3.38      1.08 o
  -8  -8   6        2.47        4.03      1.45 o
  -7  -8   6       30.15       32.00      1.84 o
  -6  -8   6        0.25       -0.78      0.80 o
  -5  -8   6        3.04        4.49      0.86 o
  -4  -8   6        1.87        0.57      0.56 o
  -3  -8   6       12.59       13.46      0.87 o
  -2  -8   6       12.30       13.93      0.85 o
  -1  -8   6       91.82       90.32      2.42 o
   0  -8   6        4.48        4.30      0.62 o
   1  -8   6        0.98        1.57      0.65 o
   2  -8   6      131.76      139.43      5.39 o
   3  -8   6        1.06        0.69      0.97 o
   4  -8   6       13.92       16.33      2.07 o
   5  -8   6        4.51        2.96      1.52 o
  -9  -7   6        2.21        0.46      1.40 o
  -8  -7   6        3.69        4.01      1.44 o
  -7  -7   6        6.19        6.86      1.14 o
  -6  -7   6        2.33        2.63      0.91 o
  -5  -7   6      133.86      145.85      3.08 o
  -4  -7   6       42.69       40.81      1.50 o
  -3  -7   6       17.37       15.29      0.83 o
  -2  -7   6      131.89      123.52      2.27 o
  -1  -7   6        4.84        3.27      0.48 o
   0  -7   6       76.20       77.72      1.59 o
   1  -7   6       24.16       21.98      1.13 o
   2  -7   6      384.48      391.39      6.46 o
   3  -7   6       30.18       33.70      2.30 o
   4  -7   6       27.50       24.61      1.85 o
   5  -7   6       40.58       43.47      3.19 o
   6  -7   6        0.20       -0.26      1.33 o
  -9  -6   6        2.04        2.17      2.36 o
  -8  -6   6        6.59        7.37      1.66 o
  -7  -6   6        1.26        0.66      1.04 o
  -6  -6   6       83.84       88.53      3.27 o
  -5  -6   6       30.94       31.78      1.50 o
  -4  -6   6       87.19       82.17      1.88 o
  -3  -6   6        7.62        8.78      0.70 o
  -2  -6   6        9.10        9.09      0.65 o
  -1  -6   6       58.99       51.88      1.22 o
   0  -6   6       60.92       62.64      1.37 o
   1  -6   6      121.27      117.67      2.06 o
   2  -6   6       52.38       50.66      1.40 o
   3  -6   6      248.58      255.81      4.66 o
   4  -6   6       16.56       12.37      1.42 o
   5  -6   6        0.19       -1.45      0.97 o
   6  -6   6       19.61       18.39      2.29 o
   7  -6   6        2.13        3.81      2.61 o
  -9  -5   6       27.43       27.45      4.58 o
  -8  -5   6        0.54       -0.07      2.46 o
  -7  -5   6       29.90       32.75      2.27 o
  -6  -5   6        3.28        2.20      0.84 o
  -5  -5   6        7.52        7.65      0.83 o
  -4  -5   6      146.31      144.76      2.80 o
  -3  -5   6       11.18        7.81      0.76 o
  -2  -5   6        6.89        7.43      0.63 o
  -1  -5   6      429.79      451.67      5.46 o
   0  -5   6       85.52       92.04      1.68 o
   1  -5   6       47.23       43.59      1.36 o
   2  -5   6       67.43       69.63      1.68 o
   3  -5   6      340.94      360.06      5.28 o
   4  -5   6      286.33      302.84      5.81 o
   5  -5   6      265.88      273.76      6.14 o
   6  -5   6       17.80       15.89      2.14 o
   7  -5   6       34.36       33.43      4.68 o
   8  -5   6        1.40       -2.65      2.07 o
  -8  -4   6        2.02        1.59      2.41 o
  -7  -4   6       27.91       19.95      1.91 o
  -6  -4   6        5.76        3.98      0.76 o
  -5  -4   6        0.61        0.87      0.55 o
  -4  -4   6        3.97        4.29      0.62 o
  -3  -4   6       49.90       44.74      2.41 o
  -2  -4   6        6.40        6.75      0.62 o
  -1  -4   6        0.23        0.11      0.34 o
   0  -4   6       18.62       25.18      1.54 o
   1  -4   6       39.36       38.41      1.06 o
   2  -4   6       65.73       69.28      1.52 o
   3  -4   6        0.00        0.65      0.47 o
   4  -4   6       54.15       57.86      2.98 o
   5  -4   6        2.25        1.30      0.74 o
   6  -4   6       53.57       51.55      2.32 o
   7  -4   6        0.82        0.08      1.28 o
   8  -4   6       40.23       37.63      5.40 o
  -8  -3   6        1.28       -0.48      2.36 o
  -7  -3   6        9.64        3.35      1.88 o
  -6  -3   6      101.21       91.08      2.89 o
  -5  -3   6        0.01       -0.42      0.47 o
  -4  -3   6      126.32      122.62      2.25 o
  -3  -3   6      214.85      236.24      3.29 o
  -2  -3   6     1178.90     1184.71     11.86 o
  -1  -3   6      110.01      121.43      1.91 o
   0  -3   6      611.08      611.90      6.40 o
   1  -3   6      408.47      427.57      5.11 o
   2  -3   6      118.72      124.69      2.06 o
   3  -3   6       11.32       11.35      0.83 o
   4  -3   6       14.62       16.87      1.19 o
   5  -3   6      323.23      345.78      5.31 o
   6  -3   6        1.59        2.46      0.79 o
   7  -3   6       13.52       12.84      1.59 o
   8  -3   6        5.00        1.59      2.46 o
   9  -3   6        7.64        3.43      2.70 o
  -8  -2   6        1.63       -2.03      2.12 o
  -7  -2   6       26.24       29.14      3.40 o
  -6  -2   6        4.17        4.42      1.08 o
  -5  -2   6       79.49       75.84      1.83 o
  -4  -2   6        7.04        7.95      0.66 o
  -3  -2   6      123.70      124.80      2.00 o
  -2  -2   6        9.84        8.64      0.59 o
  -1  -2   6     1013.27      999.05      9.37 o
   0  -2   6       71.78       75.28      1.64 o
   1  -2   6      827.00      854.18     10.03 o
   2  -2   6      775.76      792.32      8.05 o
   3  -2   6       16.20       14.41      0.70 o
   4  -2   6       18.89       21.33      1.01 o
   5  -2   6       66.44       70.67      1.67 o
   6  -2   6       26.19       22.20      1.27 o
   7  -2   6      308.19      313.26      6.88 o
   8  -2   6        7.22        8.97      2.20 o
   9  -2   6       45.59       50.03      4.20 o
  10  -2   6       16.21       15.15      4.10 o
  -8  -1   6        0.40        0.82      2.61 o
  -7  -1   6        3.42        2.46      1.94 o
  -6  -1   6       93.38       87.03      3.59 o
  -5  -1   6       33.47       34.15      1.75 o
  -4  -1   6      159.60      157.61      2.44 o
  -3  -1   6       15.71       14.71      0.84 o
  -2  -1   6      199.54      226.95      2.86 o
  -1  -1   6       49.00       53.32      1.04 o
   0  -1   6        8.94        8.17      0.71 o
   1  -1   6      886.79      895.76      7.49 o
   2  -1   6     1107.24     1108.61      9.64 o
   3  -1   6      334.57      339.01      3.65 o
   4  -1   6        2.17        1.29      0.36 o
   5  -1   6        0.69        0.51      0.40 o
   6  -1   6      317.60      326.81      6.06 o
   7  -1   6        3.67        2.24      0.72 o
   8  -1   6        6.76       11.73      2.17 o
   9  -1   6       44.69       35.10      3.45 o
  10  -1   6        0.47        2.11      3.50 o
  -7   0   6        0.91        0.56      1.72 o
  -6   0   6       18.27       16.00      2.57 o
  -5   0   6       35.25       36.83      2.62 o
  -4   0   6       75.31       74.75      2.53 o
  -3   0   6        2.14        1.52      0.40 o
  -2   0   6       68.95       78.37      1.53 o
  -1   0   6      201.50      193.84      2.32 o
   0   0   6     1190.92     1190.62     11.04 o
   1   0   6      160.75      151.40      2.37 o
   2   0   6     1561.67     1482.05     12.64 o
   3   0   6      592.77      605.07      5.96 o
   4   0   6      403.39      412.21      5.48 o
   5   0   6       12.73        7.72      0.59 o
   6   0   6       71.52       79.48      2.15 o
   7   0   6       87.47      102.41      2.69 o
   8   0   6        6.44        3.19      1.61 o
   9   0   6      306.70      313.70      9.38 o
  10   0   6        1.41       -2.06      1.38 o
  11   0   6       21.19       30.06      3.61 o
  -7   1   6        0.56        0.51      1.83 o
  -6   1   6       24.04       23.96      3.05 o
  -5   1   6       54.31       51.92      3.15 o
  -4   1   6       20.54       19.37      1.58 o
  -3   1   6        0.69       -0.08      0.44 o
  -2   1   6       80.34       93.67      1.51 o
  -1   1   6        8.88        9.52      0.53 o
   0   1   6      234.41      241.19      2.65 o
   1   1   6      136.90      134.55      1.61 o
   2   1   6       46.43       47.19      1.22 o
   3   1   6      923.69      918.77      8.11 o
   4   1   6      464.61      455.04      4.43 o
   5   1   6      602.21      608.04      7.77 o
   6   1   6       44.23       54.40      1.29 o
   7   1   6       20.89       23.30      1.31 o
   8   1   6      109.15      111.23      4.63 o
   9   1   6       12.08       10.76      2.06 o
  10   1   6       16.94       15.47      2.62 o
  11   1   6        0.11       -1.36      2.97 o
  -6   2   6        0.30        0.30      1.75 o
  -5   2   6       11.97       13.62      1.82 o
  -4   2   6        2.09        1.11      1.09 o
  -3   2   6       37.00       32.34      1.75 o
  -2   2   6       30.93       32.53      1.15 o
  -1   2   6      349.74      350.39      3.90 o
   0   2   6        0.75        2.35      0.35 o
   1   2   6        1.68        2.88      0.34 o
   2   2   6     1827.06     1812.42     16.19 o
   3   2   6        9.37        8.01      0.60 o
   4   2   6       16.33       13.35      0.71 o
   5   2   6      870.66      892.02      9.09 o
   6   2   6      407.87      407.04      5.14 o
   7   2   6       48.41       46.69      1.71 o
   8   2   6        1.15        1.68      0.60 o
   9   2   6       21.86       19.67      1.77 o
  10   2   6       18.31       17.63      2.62 o
  11   2   6       25.75       29.25      3.29 o
  12   2   6       16.61       12.69      3.86 o
  -6   3   6        2.06        0.58      2.75 o
  -5   3   6        0.58       -1.16      2.17 o
  -4   3   6       46.78       46.05      2.82 o
  -3   3   6      311.08      316.70      5.88 o
  -2   3   6      183.54      183.69      3.18 o
  -1   3   6       68.48       69.05      1.66 o
   0   3   6       88.60       95.14      1.81 o
   1   3   6        0.49        0.55      0.37 o
   2   3   6      129.54      135.24      1.87 o
   3   3   6        8.79        6.84      0.50 o
   4   3   6       91.32      102.06      1.80 o
   5   3   6     3020.49     2943.75     27.98 o
   6   3   6        0.00        0.48      0.50 o
   7   3   6       49.73       56.01      1.56 o
   8   3   6       36.56       37.05      1.99 o
   9   3   6       10.51        7.77      0.85 o
  10   3   6        6.86        9.53      1.47 o
  11   3   6        0.06        1.25      2.12 o
  12   3   6        1.57       -1.88      2.32 o
  -5   4   6        7.96        8.15      3.28 o
  -4   4   6        1.18       -0.68      1.93 o
  -3   4   6       43.68       46.22      2.31 o
  -2   4   6      260.95      278.83      4.62 o
  -1   4   6       40.44       42.59      1.47 o
   0   4   6        1.17        0.69      0.44 o
   1   4   6       67.05       71.77      1.60 o
   2   4   6       95.51      103.49      1.87 o
   3   4   6      261.48      317.36      4.03 o
   4   4   6       78.24       74.74      1.22 o
   5   4   6      469.78      456.40      5.02 o
   6   4   6       37.24       34.53      1.07 o
   7   4   6       40.75       38.28      1.31 o
   8   4   6        8.70        7.51      0.79 o
   9   4   6        0.77        0.62      0.61 o
  10   4   6        0.09       -1.29      0.86 o
  11   4   6        0.79        0.20      1.20 o
  12   4   6        0.13        1.06      2.27 o
  -4   5   6        0.00       -2.61      1.98 o
  -3   5   6       13.12       11.93      2.12 o
  -2   5   6       16.02       19.09      3.47 o
  -1   5   6        0.92        0.88      0.70 o
   0   5   6      184.77      190.02      3.13 o
   1   5   6        5.11        6.87      0.68 o
   2   5   6      115.91      114.55      3.01 o
   3   5   6       67.23       58.63      1.56 o
   4   5   6      217.85      225.77      3.06 o
   5   5   6       53.37       47.46      1.13 o
   6   5   6      129.26      127.84      4.27 o
   7   5   6       21.83       21.17      1.70 o
   8   5   6        5.26        6.83      0.75 o
   9   5   6       78.13       72.97      2.45 o
  10   5   6        3.38        4.01      1.10 o
  11   5   6       42.76       38.60      7.62 o
  12   5   6        1.92        3.96      2.51 o
  -3   6   6        2.51        7.14      2.89 o
  -2   6   6        0.16       -0.76      1.86 o
  -1   6   6        0.83       -0.61      0.88 o
   0   6   6      927.51      964.89     13.08 o
   1   6   6       79.54       80.42      2.03 o
   2   6   6      139.50      143.17      4.46 o
   3   6   6       50.58       54.26      1.35 o
   4   6   6        2.71        2.08      0.45 o
   5   6   6        3.61        3.64      0.42 o
   6   6   6        8.37        8.63      0.62 o
   7   6   6      379.06      374.50      4.82 o
   8   6   6      206.65      192.87      3.39 o
   9   6   6      273.28      273.05      4.51 o
  10   6   6        1.60        1.63      0.83 o
  11   6   6        0.63       -0.77      1.22 o
  12   6   6        0.07       -0.87      1.32 o
  -2   7   6        0.18       -0.29      1.26 o
  -1   7   6        1.27        1.17      1.26 o
   0   7   6       56.17       65.01      2.96 o
   1   7   6       51.94       55.19      2.00 o
   2   7   6       28.17       29.37      1.33 o
   3   7   6        9.17        7.26      0.68 o
   4   7   6      230.33      228.58      3.20 o
   5   7   6        0.03       -0.62      0.43 o
   6   7   6        3.90        3.94      0.53 o
   7   7   6        3.53        4.64      0.57 o
   8   7   6      209.67      223.44      3.42 o
   9   7   6        1.25        0.34      0.76 o
  10   7   6        0.04       -0.79      0.72 o
  11   7   6        8.83        8.35      1.31 o
  12   7   6       12.69       13.56      2.03 o
  -1   8   6        0.14        0.32      1.37 o
   0   8   6       18.14       14.78      1.34 o
   1   8   6        6.00        7.15      1.08 o
   2   8   6       13.14       12.65      1.09 o
   3   8   6       28.38       28.18      1.31 o
   4   8   6        0.05       -0.60      0.49 o
   5   8   6       15.15       12.63      0.92 o
   6   8   6       24.26       23.75      1.16 o
   7   8   6       29.95       32.53      1.19 o
   8   8   6        4.07        3.61      0.65 o
   9   8   6        5.78        9.53      1.05 o
  10   8   6        9.48       10.93      1.22 o
  11   8   6        3.70        3.78      1.27 o
  12   8   6        0.17       -0.29      1.33 o
   0   9   6        9.19       11.30      1.56 o
   1   9   6        0.71        0.44      0.78 o
   2   9   6       22.60       21.14      1.35 o
   3   9   6       11.14       10.27      0.95 o
   4   9   6       21.26       20.76      1.08 o
   5   9   6      110.06      113.87      2.49 o
   6   9   6        1.88        0.81      0.60 o
   7   9   6       14.77       12.27      0.92 o
   8   9   6       12.29       12.68      0.90 o
   9   9   6        4.45        3.09      0.74 o
  10   9   6       23.30       21.82      1.44 o
  11   9   6       26.98       26.29      1.87 o
  12   9   6       14.86       16.45      4.25 o
   2  10   6        2.47        1.80      0.78 o
   3  10   6       25.61       27.73      1.48 o
   4  10   6        2.85        2.44      0.71 o
   5  10   6       33.28       32.06      1.43 o
   6  10   6        2.10        2.28      0.68 o
   7  10   6      122.37      129.48      2.68 o
   8  10   6        3.14        1.81      0.69 o
   9  10   6        3.34        2.38      0.80 o
  10  10   6        0.14        0.23      0.80 o
  11  10   6        5.90        5.78      1.54 o
   3  11   6        5.49        4.61      0.87 o
   4  11   6        7.24        8.23      0.90 o
   5  11   6        9.71       10.18      1.10 o
   6  11   6       98.54      104.22      2.36 o
   7  11   6       74.75       71.17      1.91 o
   8  11   6        3.50        3.34      0.71 o
   9  11   6        8.17        7.84      1.05 o
  10  11   6        1.30        1.74      0.83 o
   7  12   6       11.55       11.82      1.04 o
  -5 -11   7        0.77       -0.40      0.74 o
  -4 -11   7        0.01        1.30      0.78 o
  -3 -11   7        0.01       -0.43      0.72 o
  -2 -11   7       20.55       20.08      1.37 o
  -1 -11   7        1.05        3.53      0.92 o
   0 -11   7        2.54        2.00      0.78 o
  -7 -10   7        5.17        4.30      1.17 o
  -6 -10   7       27.85       31.26      2.45 o
  -5 -10   7        0.04       -0.47      0.77 o
  -4 -10   7        2.41        3.09      0.87 o
  -3 -10   7        2.90       -0.05      0.66 o
  -2 -10   7        2.64        3.34      0.79 o
  -1 -10   7        1.99        2.93      0.95 o
   0 -10   7       43.35       46.72      1.72 o
   1 -10   7        3.78        2.09      0.93 o
   2 -10   7       24.97       25.71      1.58 o
  -7  -9   7       18.76       17.07      1.65 o
  -6  -9   7       35.05       33.33      2.34 o
  -5  -9   7       61.58       66.09      3.27 o
  -4  -9   7       26.90       25.25      1.63 o
  -3  -9   7        3.94        3.48      0.71 o
  -2  -9   7        0.17        0.26      0.58 o
  -1  -9   7        1.83        1.61      0.64 o
   0  -9   7        0.43        0.92      0.64 o
   1  -9   7       13.82       13.11      1.46 o
   2  -9   7       37.12       39.40      1.84 o
   3  -9   7        0.33       -1.00      0.74 o
  -8  -8   7        2.74        2.30      1.55 o
  -7  -8   7        5.22        4.73      1.43 o
  -6  -8   7       52.01       50.09      2.22 o
  -5  -8   7       35.68       32.95      1.74 o
  -4  -8   7       45.53       44.30      1.81 o
  -3  -8   7       11.43       10.67      0.97 o
  -2  -8   7        3.62        2.77      0.63 o
  -1  -8   7        4.42        2.04      0.66 o
   0  -8   7       68.37       65.81      1.99 o
   1  -8   7       37.12       39.83      2.58 o
   2  -8   7        5.33        7.66      1.00 o
   3  -8   7        7.21        7.59      1.10 o
   4  -8   7        3.89        3.22      1.46 o
   5  -8   7        2.10        3.61      1.56 o
  -8  -7   7        4.09        7.12      1.73 o
  -7  -7   7       13.41       12.73      1.93 o
  -6  -7   7       80.53       70.16      3.27 o
  -5  -7   7        2.67        3.17      0.94 o
  -4  -7   7       79.44       76.84      2.13 o
  -3  -7   7        0.95        0.13      0.56 o
  -2  -7   7      103.46       97.60      2.61 o
  -1  -7   7       48.14       55.44      1.46 o
   0  -7   7       12.68       15.43      0.86 o
   1  -7   7        0.05        0.09      0.53 o
   2  -7   7      163.92      169.33      3.18 o
   3  -7   7       73.76       76.31      4.62 o
   4  -7   7       11.93       10.62      1.47 o
   5  -7   7        0.12        0.99      1.37 o
   6  -7   7        1.73       -1.16      1.95 o
  -8  -6   7       13.89       16.21      3.52 o
  -7  -6   7        0.51        1.51      1.34 o
  -6  -6   7       17.09       13.86      1.39 o
  -5  -6   7       18.60       18.94      1.41 o
  -4  -6   7     1249.91     1263.20     16.34 o
  -3  -6   7       97.42       92.39      2.02 o
  -2  -6   7       12.00       12.21      0.95 o
  -1  -6   7       57.41       65.25      1.46 o
   0  -6   7        0.78       -0.27      0.39 o
   1  -6   7        0.41        0.32      0.43 o
   2  -6   7       20.73       20.72      1.12 o
   3  -6   7       53.31       55.95      1.84 o
   4  -6   7       88.13       92.24      3.17 o
   5  -6   7        1.69        1.95      1.37 o
   6  -6   7       14.16       12.93      2.07 o
   7  -6   7        0.08        1.74      2.41 o
  -8  -5   7       11.63        6.08      2.94 o
  -7  -5   7        4.75        4.51      1.31 o
  -6  -5   7       10.79       11.46      1.49 o
  -5  -5   7        3.75        2.21      0.78 o
  -4  -5   7       67.17       69.28      1.88 o
  -3  -5   7       32.85       26.02      1.47 o
  -2  -5   7        0.15       -0.35      0.43 o
  -1  -5   7       60.42       59.52      1.60 o
   0  -5   7        3.36        3.39      0.54 o
   1  -5   7        0.27        0.16      0.37 o
   2  -5   7        0.82        0.20      0.42 o
   3  -5   7      215.94      220.91      3.41 o
   4  -5   7      184.17      192.98      3.62 o
   5  -5   7       30.62       29.56      2.04 o
   6  -5   7       17.27       17.01      2.18 o
   7  -5   7        2.91        0.58      2.22 o
   8  -5   7        1.56       -0.82      2.41 o
  -8  -4   7        3.63        3.96      2.61 o
  -7  -4   7        7.43        3.83      1.59 o
  -6  -4   7        1.86        2.19      1.13 o
  -5  -4   7       46.30       50.33      2.49 o
  -4  -4   7        0.34        0.02      0.57 o
  -3  -4   7      206.95      206.13      3.70 o
  -2  -4   7      416.24      422.96      5.42 o
  -1  -4   7      115.67      125.29      2.24 o
   0  -4   7      149.75      172.23      2.65 o
   1  -4   7      156.05      182.31      3.02 o
   2  -4   7        5.30        5.61      0.72 o
   3  -4   7       20.35       20.27      0.99 o
   4  -4   7       59.75       65.45      1.90 o
   5  -4   7      482.46      490.05      7.11 o
   6  -4   7       59.97       67.38      4.21 o
   7  -4   7        0.17       -1.66      1.11 o
   8  -4   7       16.27       17.75      4.00 o
  -8  -3   7        1.42        1.01      2.56 o
  -7  -3   7       11.92        6.55      3.55 o
  -6  -3   7       40.12       36.21      2.16 o
  -5  -3   7        0.15       -0.76      0.75 o
  -4  -3   7        3.67        3.56      0.64 o
  -3  -3   7       16.74       15.58      0.90 o
  -2  -3   7        0.87       -0.06      0.45 o
  -1  -3   7       38.87       42.08      1.22 o
   0  -3   7       47.90       41.07      1.69 o
   1  -3   7        1.24       -0.09      0.36 o
   2  -3   7       45.25       41.69      1.19 o
   3  -3   7        0.85        1.39      0.44 o
   4  -3   7       98.52       96.22      2.47 o
   5  -3   7       73.10       78.29      2.15 o
   6  -3   7       61.07       67.44      2.14 o
   7  -3   7        2.84        2.74      1.19 o
   8  -3   7        0.74        0.87      1.65 o
   9  -3   7       16.40       19.25      4.25 o
  -7  -2   7       40.42       37.02      5.02 o
  -6  -2   7      307.69      320.36      7.68 o
  -5  -2   7       46.19       40.98      3.18 o
  -4  -2   7       32.28       32.85      1.71 o
  -3  -2   7       33.08       36.23      1.24 o
  -2  -2   7       36.71       38.95      1.13 o
  -1  -2   7       22.87       24.11      0.88 o
   0  -2   7       90.45       93.06      1.56 o
   1  -2   7     2087.45     2062.44     18.41 o
   2  -2   7      111.76      111.33      1.85 o
   3  -2   7      427.89      482.09      5.39 o
   4  -2   7       30.11       28.43      1.10 o
   5  -2   7        9.10       11.15      1.69 o
   6  -2   7       58.47       61.56      2.16 o
   7  -2   7      527.70      539.83     10.25 o
   8  -2   7       72.88       74.71      4.23 o
   9  -2   7       35.97       38.01      3.74 o
  10  -2   7        1.29        1.69      3.33 o
  -7  -1   7        1.52        2.96      1.96 o
  -6  -1   7       12.21       11.87      2.16 o
  -5  -1   7       31.68       29.93      2.37 o
  -4  -1   7       16.08       15.77      1.24 o
  -3  -1   7       44.16       49.42      1.84 o
  -2  -1   7        0.48        1.11      0.39 o
  -1  -1   7        9.78       12.29      0.83 o
   0  -1   7       43.62       41.68      0.95 o
   1  -1   7      651.01      646.89      5.98 o
   2  -1   7      593.59      584.05      5.22 o
   3  -1   7       83.10       79.03      1.48 o
   4  -1   7        0.05       -0.45      0.30 o
   5  -1   7        9.96        6.57      0.67 o
   6  -1   7        9.38        7.54      0.76 o
   7  -1   7      154.28      153.68      3.11 o
   8  -1   7       68.83       82.28      4.34 o
   9  -1   7       38.95       31.71      3.38 o
  10  -1   7        0.55        1.32      1.92 o
  -7   0   7        0.45       -1.82      1.67 o
  -6   0   7        2.25        1.32      1.68 o
  -5   0   7       95.36       98.58      4.93 o
  -4   0   7      127.65      140.41      3.65 o
  -3   0   7       20.82       19.73      0.94 o
  -2   0   7       49.33       44.90      1.51 o
  -1   0   7        0.27        0.39      0.25 o
   0   0   7      301.31      327.45      3.78 o
   1   0   7        3.49        3.88      0.40 o
   2   0   7       45.59       40.99      0.94 o
   3   0   7     1652.70     1637.23     17.90 o
   4   0   7       90.08       79.58      1.54 o
   5   0   7       21.11       24.79      1.43 o
   6   0   7       35.21       30.94      1.88 o
   7   0   7       19.79       19.06      1.60 o
   8   0   7        4.11        2.02      1.32 o
   9   0   7        6.44        7.73      1.93 o
  10   0   7        6.59        9.22      2.25 o
  11   0   7        1.82        1.37      2.03 o
  -6   1   7       21.78       28.58      3.44 o
  -5   1   7        2.21        3.06      1.74 o
  -4   1   7       54.52       53.76      2.94 o
  -3   1   7       11.01       10.94      0.92 o
  -2   1   7       87.84       86.00      1.75 o
  -1   1   7       73.90       84.01      1.52 o
   0   1   7       95.87      103.49      1.58 o
   1   1   7        4.80        2.76      0.41 o
   2   1   7       70.96       65.72      1.16 o
   3   1   7      239.73      259.80      2.84 o
   4   1   7      254.68      231.17      4.17 o
   5   1   7      178.05      176.05      2.85 o
   6   1   7       85.80       91.37      1.92 o
   7   1   7        0.08       -0.49      0.47 o
   8   1   7       26.54       22.91      1.73 o
   9   1   7        0.02       -0.76      1.32 o
  10   1   7       14.47       11.86      3.35 o
  11   1   7       25.62       29.09      3.98 o
  -6   2   7       30.11       32.66      5.26 o
  -5   2   7        6.73        6.71      2.22 o
  -4   2   7       31.13       30.93      2.39 o
  -3   2   7      456.86      471.11      7.93 o
  -2   2   7       34.87       36.77      1.62 o
  -1   2   7       38.45       35.70      1.06 o
   0   2   7       40.85       40.10      1.04 o
   1   2   7      137.63      171.69      2.26 o
   2   2   7      119.14      126.80      1.80 o
   3   2   7      106.80      100.34      1.58 o
   4   2   7      264.15      271.02      3.38 o
   5   2   7      419.17      437.62      5.00 o
   6   2   7       77.62       81.98      1.67 o
   7   2   7        3.00        1.83      0.54 o
   8   2   7        8.30        4.37      0.75 o
   9   2   7        0.31        0.80      0.97 o
  10   2   7      193.46      205.73      7.18 o
  11   2   7        0.02       -3.22      2.15 o
  12   2   7        0.20       -0.29      2.75 o
  -5   3   7       13.49       14.86      3.76 o
  -4   3   7        1.05        0.19      1.57 o
  -3   3   7       26.13       25.19      1.79 o
  -2   3   7      240.10      242.87      4.27 o
  -1   3   7       60.24       56.98      1.64 o
   0   3   7       66.22       74.93      1.80 o
   1   3   7       16.68       17.82      0.80 o
   2   3   7       75.87       87.26      2.08 o
   3   3   7       28.03       28.55      1.33 o
   4   3   7        9.15        9.60      0.67 o
   5   3   7       95.78       96.87      1.91 o
   6   3   7       32.46       28.46      1.17 o
   7   3   7       11.15       12.71      1.00 o
   8   3   7       12.70       12.17      0.94 o
   9   3   7        3.30        3.91      0.82 o
  10   3   7        7.13        7.80      1.42 o
  11   3   7        4.25        4.58      2.46 o
  12   3   7        5.01        0.82      2.65 o
  -4   4   7        4.06        6.13      2.89 o
  -3   4   7        2.15        1.30      2.46 o
  -2   4   7        6.78        9.85      1.23 o
  -1   4   7      723.03      737.42      9.59 o
   0   4   7        9.35        6.90      0.77 o
   1   4   7       33.69       35.64      1.30 o
   2   4   7        4.35        2.56      0.54 o
   3   4   7       12.15       17.88      0.86 o
   4   4   7       10.72        9.12      0.70 o
   5   4   7        3.43        3.95      0.47 o
   6   4   7      212.90      223.48      3.05 o
   7   4   7      208.39      216.03      3.09 o
   8   4   7       34.17       28.01      1.95 o
   9   4   7       43.49       44.66      1.77 o
  10   4   7        4.75        7.06      1.49 o
  11   4   7        4.39        4.82      2.61 o
  12   4   7       31.22       30.30      4.87 o
  -3   5   7        0.24        1.83      2.22 o
  -2   5   7      117.64      107.92      4.52 o
  -1   5   7      169.60      178.57      4.13 o
   0   5   7        5.13        6.22      0.70 o
   1   5   7       75.22       74.59      1.85 o
   2   5   7        7.01        8.67      0.74 o
   3   5   7        1.60        1.69      0.55 o
   4   5   7       13.66       10.84      0.72 o
   5   5   7       47.36       40.87      1.43 o
   6   5   7       21.43       21.12      0.95 o
   7   5   7       40.56       38.39      1.33 o
   8   5   7        0.08        0.17      0.60 o
   9   5   7       37.86       39.07      1.70 o
  10   5   7       23.60       23.62      1.82 o
  11   5   7       19.79       17.49      2.34 o
  12   5   7        3.03        0.68      2.32 o
  -3   6   7        1.44        4.92      2.85 o
  -2   6   7        2.56        1.28      2.00 o
  -1   6   7       11.41       11.83      1.85 o
   0   6   7        2.64        2.86      1.06 o
   1   6   7      341.15      336.34      5.20 o
   2   6   7       39.24       40.23      1.50 o
   3   6   7      231.82      235.22      4.17 o
   4   6   7       76.29       82.89      1.74 o
   5   6   7        2.92        4.19      0.70 o
   6   6   7       43.87       44.84      1.23 o
   7   6   7       14.07       14.29      1.26 o
   8   6   7      520.62      514.90      7.03 o
   9   6   7      140.01      132.08      4.87 o
  10   6   7       15.25       11.67      1.22 o
  11   6   7       32.59       34.15      2.84 o
  12   6   7        3.68        2.67      1.57 o
  -2   7   7        0.01       -0.72      2.17 o
  -1   7   7        1.03        0.33      1.22 o
   0   7   7       12.72        9.84      1.42 o
   1   7   7       34.43       31.59      1.70 o
   2   7   7      163.65      171.57      3.92 o
   3   7   7       23.40       20.46      1.15 o
   4   7   7        0.16        0.08      0.47 o
   5   7   7        0.01       -0.23      0.51 o
   6   7   7        1.53        2.03      0.57 o
   7   7   7       24.80       24.56      1.05 o
   8   7   7      121.06      128.28      2.64 o
   9   7   7        5.89        4.40      0.93 o
  10   7   7       65.24       63.84      2.29 o
  11   7   7        0.03       -0.26      1.16 o
  12   7   7       11.65       12.46      2.11 o
   0   8   7        0.82        2.22      1.07 o
   1   8   7       25.48       23.72      1.57 o
   2   8   7       14.22       13.96      1.21 o
   3   8   7       89.33       89.97      2.43 o
   4   8   7       15.76       16.51      1.06 o
   5   8   7       14.74       12.98      1.04 o
   6   8   7        7.15        4.19      0.75 o
   7   8   7        2.93        2.71      0.58 o
   8   8   7       83.17       93.10      2.15 o
   9   8   7       76.74       72.66      2.24 o
  10   8   7      181.91      183.37      4.09 o
  11   8   7        4.03        2.70      1.16 o
  12   8   7        0.39       -0.34      1.28 o
   1   9   7        1.74        1.21      1.03 o
   2   9   7        0.37       -0.72      0.75 o
   3   9   7       21.92       20.77      1.46 o
   4   9   7        7.63        9.71      0.98 o
   5   9   7       14.12       12.26      1.21 o
   6   9   7        1.86        2.60      0.73 o
   7   9   7        3.44        3.85      0.74 o
   8   9   7        7.49        7.09      1.03 o
   9   9   7        9.42        9.83      1.17 o
  10   9   7       12.33       11.49      1.92 o
  11   9   7        1.12        1.65      1.04 o
  12   9   7        2.06        0.80      1.31 o
   2  10   7        0.26        2.02      1.01 o
   3  10   7       10.63       11.22      1.14 o
   4  10   7       10.92       10.03      1.04 o
   5  10   7       22.24       24.42      1.58 o
   6  10   7        0.02       -0.92      0.72 o
   7  10   7        0.71        0.42      0.77 o
   8  10   7        4.64        5.96      1.00 o
   9  10   7        0.55        0.84      0.78 o
  10  10   7       12.89       10.58      1.25 o
  11  10   7       12.75       13.86      1.49 o
   5  11   7        2.65        1.94      0.90 o
   6  11   7        1.12        0.33      0.81 o
   7  11   7        6.01        7.50      1.05 o
   8  11   7        9.60        8.12      1.05 o
   9  11   7        2.09        0.70      0.79 o
  10  11   7        3.77        2.99      0.96 o
  -3 -11   8        4.90        3.86      0.97 o
  -2 -11   8        0.10       -0.08      0.77 o
  -5 -10   8        0.10       -1.20      0.83 o
  -4 -10   8        0.16        1.16      0.86 o
  -3 -10   8       29.09       25.74      1.63 o
  -2 -10   8        2.66        2.26      0.99 o
  -1 -10   8        0.00        0.04      0.79 o
   0 -10   8       25.20       25.75      1.43 o
   1 -10   8      104.52      119.42      5.27 o
  -6  -9   8       11.31       10.62      1.57 o
  -5  -9   8        1.21        0.48      0.91 o
  -4  -9   8        1.32        0.81      0.87 o
  -3  -9   8        4.99        6.17      0.97 o
  -2  -9   8        2.17        2.54      0.80 o
  -1  -9   8        4.68        4.86      0.90 o
   0  -9   8        1.83        2.34      0.77 o
   1  -9   8       18.59       21.71      1.38 o
   2  -9   8        2.60        4.52      0.99 o
   3  -9   8        0.12       -1.01      0.96 o
  -7  -8   8        0.04       -0.70      2.70 o
  -6  -8   8        5.92        7.36      1.30 o
  -5  -8   8       39.23       39.99      2.01 o
  -4  -8   8       44.81       46.25      2.00 o
  -3  -8   8        4.77        5.00      0.90 o
  -2  -8   8        2.08        1.65      0.74 o
  -1  -8   8      195.46      195.13      3.90 o
   0  -8   8        0.66       -0.19      0.62 o
   1  -8   8        0.37        0.60      0.66 o
   2  -8   8       61.59       68.40      2.24 o
   3  -8   8       13.17       14.12      1.33 o
   4  -8   8        1.89        2.24      1.33 o
  -7  -7   8       10.75       10.47      1.89 o
  -6  -7   8       24.80       26.38      2.42 o
  -5  -7   8      140.50      140.11      4.49 o
  -4  -7   8       15.93       13.84      1.25 o
  -3  -7   8        0.51       -0.69      0.70 o
  -2  -7   8        0.01       -0.66      0.54 o
  -1  -7   8        0.33       -0.21      0.54 o
   0  -7   8       20.73       22.41      1.67 o
   1  -7   8      100.65      109.68      3.54 o
   2  -7   8       18.51       24.00      1.44 o
   3  -7   8       48.64       51.03      2.05 o
   4  -7   8       97.97      101.55      3.20 o
   5  -7   8       15.10       18.81      2.37 o
   6  -7   8        5.97        8.64      2.00 o
  -7  -6   8        8.52       11.56      2.00 o
  -6  -6   8        0.15       -0.48      1.00 o
  -5  -6   8       76.42       66.79      3.75 o
  -4  -6   8       18.95       22.36      1.52 o
  -3  -6   8        2.02       -1.53      1.02 o
  -2  -6   8       31.41       28.53      1.38 o
  -1  -6   8        2.35        1.42      0.56 o
   0  -6   8        0.21       -0.43      0.46 o
   1  -6   8       40.54       41.93      1.47 o
   2  -6   8       14.64       11.98      0.85 o
   3  -6   8       28.78       29.05      1.88 o
   4  -6   8      349.38      376.75      6.45 o
   5  -6   8       22.72       19.59      2.31 o
   6  -6   8        3.89        1.39      1.48 o
   7  -6   8        0.34        0.29      2.12 o
  -7  -5   8        2.38        4.05      2.46 o
  -6  -5   8        0.23       -0.41      0.97 o
  -5  -5   8        0.98       -0.40      1.06 o
  -4  -5   8        0.07        0.84      0.83 o
  -3  -5   8      196.39      199.97      4.99 o
  -2  -5   8      363.54      352.63      4.87 o
  -1  -5   8        0.03       -0.69      0.46 o
   0  -5   8       11.43       12.58      0.81 o
   1  -5   8       19.32       22.30      1.04 o
   2  -5   8        1.52        2.43      0.55 o
   3  -5   8       24.29       23.78      1.18 o
   4  -5   8        2.64        3.55      0.81 o
   5  -5   8       86.31       91.29      3.26 o
   6  -5   8        0.01       -1.05      1.13 o
   7  -5   8       20.29       25.23      4.34 o
   8  -5   8        0.42        0.00      2.56 o
  -7  -4   8       13.36       15.73      3.57 o
  -6  -4   8        2.47        3.07      1.20 o
  -5  -4   8        0.49       -0.68      0.91 o
  -4  -4   8        0.91        0.75      0.67 o
  -3  -4   8      578.12      573.77      7.32 o
  -2  -4   8       33.48       31.97      1.71 o
  -1  -4   8       25.26       26.70      1.20 o
   0  -4   8        4.20        5.01      0.62 o
   1  -4   8       45.90       45.93      1.34 o
   2  -4   8        5.04        8.35      0.85 o
   3  -4   8       13.56       10.70      0.82 o
   4  -4   8       95.19       91.10      2.08 o
   5  -4   8        5.19        5.24      1.05 o
   6  -4   8      392.21      435.71      8.88 o
   7  -4   8        8.15        4.65      1.61 o
   8  -4   8        3.25        5.07      2.85 o
  -7  -3   8        1.36        0.58      2.27 o
  -6  -3   8       13.14        9.06      2.05 o
  -5  -3   8       28.53       30.73      2.25 o
  -4  -3   8        8.19        7.15      0.85 o
  -3  -3   8       22.11       22.98      1.13 o
  -2  -3   8       17.37       15.96      0.92 o
  -1  -3   8       39.04       35.83      1.24 o
   0  -3   8      698.44      664.12      7.87 o
   1  -3   8        0.02       -0.61      0.40 o
   2  -3   8      421.46      430.77      5.47 o
   3  -3   8        0.78       -0.15      0.44 o
   4  -3   8       26.49       26.64      1.22 o
   5  -3   8      138.10      147.63      3.27 o
   6  -3   8       23.48       24.03      1.61 o
   7  -3   8        2.38        3.48      1.23 o
   8  -3   8       79.65       83.80      6.80 o
   9  -3   8        0.21       -1.01      2.27 o
  -7  -2   8        0.82        1.06      2.56 o
  -6  -2   8        8.15       11.57      2.25 o
  -5  -2   8        0.55       -0.13      1.16 o
  -4  -2   8        1.38        1.82      1.03 o
  -3  -2   8       19.81       21.79      1.19 o
  -2  -2   8        3.61        2.56      0.52 o
  -1  -2   8      126.61      127.99      2.04 o
   0  -2   8       16.95       19.88      0.85 o
   1  -2   8       12.49        9.26      0.61 o
   2  -2   8       71.32       80.25      1.62 o
   3  -2   8       84.37       79.20      1.82 o
   4  -2   8       14.37       12.66      0.78 o
   5  -2   8        6.14        7.01      0.66 o
   6  -2   8       20.21       18.27      1.19 o
   7  -2   8        5.37        4.74      1.30 o
   8  -2   8       88.03       79.97      4.52 o
   9  -2   8        0.56       -2.22      1.54 o
  10  -2   8       26.97       27.50      5.11 o
  -6  -1   8       14.45       13.05      1.98 o
  -5  -1   8       62.53       67.14      3.43 o
  -4  -1   8        4.06        7.28      1.21 o
  -3  -1   8        3.25        0.75      0.62 o
  -2  -1   8        7.62        6.11      0.64 o
  -1  -1   8      281.39      297.59      3.84 o
   0  -1   8       34.04       36.17      1.26 o
   1  -1   8      369.82      341.74      3.89 o
   2  -1   8     1251.99     1237.14     11.54 o
   3  -1   8       19.75       16.91      0.97 o
   4  -1   8      240.03      237.04      3.22 o
   5  -1   8        3.37        1.83      0.52 o
   6  -1   8        0.21       -0.50      0.49 o
   7  -1   8        1.79        2.45      0.77 o
   8  -1   8       29.65       31.30      3.17 o
   9  -1   8      105.87      109.18      5.35 o
  10  -1   8        2.87        1.75      1.99 o
  -6   0   8       11.63        9.56      2.46 o
  -5   0   8        7.94        4.93      2.03 o
  -4   0   8       84.89       85.77      4.21 o
  -3   0   8        4.53        0.79      0.71 o
  -2   0   8        4.26        5.52      0.60 o
  -1   0   8       10.51       10.64      1.07 o
   0   0   8      267.99      271.44      3.50 o
   1   0   8      348.49      372.52      4.40 o
   2   0   8      283.29      290.60      3.61 o
   3   0   8      188.11      185.49      2.63 o
   4   0   8      511.28      530.37      8.52 o
   5   0   8        9.31        7.59      0.76 o
   6   0   8        4.79        4.02      0.64 o
   7   0   8       14.17       13.66      1.20 o
   8   0   8        7.53        4.84      5.45 o
   9   0   8        0.04        3.00      1.68 o
  10   0   8       25.78       23.92      3.08 o
  11   0   8       10.65       13.30      2.90 o
  -5   1   8       20.49       23.92      3.12 o
  -4   1   8        2.58        2.67      1.28 o
  -3   1   8       18.76       20.07      2.00 o
  -2   1   8        2.85        1.30      0.51 o
  -1   1   8       68.47       72.56      1.81 o
   0   1   8       73.80       82.31      1.70 o
   1   1   8      699.47      717.45      7.99 o
   2   1   8       30.08       27.84      0.89 o
   3   1   8        3.25        2.40      0.38 o
   4   1   8        0.73        0.62      0.40 o
   5   1   8       74.45       79.21      1.64 o
   6   1   8       23.80       25.85      1.16 o
   7   1   8       13.55       11.23      0.93 o
   8   1   8       15.75       14.76      1.53 o
   9   1   8       20.42       16.25      2.37 o
  10   1   8        0.07        0.26      1.64 o
  11   1   8        3.12        1.12      3.21 o
  -5   2   8       23.01       30.39      5.26 o
  -4   2   8       15.45       17.47      2.06 o
  -3   2   8       88.63       89.57      3.69 o
  -2   2   8        0.57       -0.81      0.84 o
  -1   2   8       24.45       25.40      1.17 o
   0   2   8       86.71       88.25      1.72 o
   1   2   8        0.45        0.96      0.37 o
   2   2   8      467.82      490.84      5.15 o
   3   2   8      216.19      211.79      2.72 o
   4   2   8       66.42       61.46      1.39 o
   5   2   8      366.01      347.12      4.26 o
   6   2   8      113.07      115.83      2.08 o
   7   2   8      143.89      156.49      3.36 o
   8   2   8        5.08        5.27      0.80 o
   9   2   8        5.96        6.19      1.27 o
  10   2   8       21.04       18.57      3.67 o
  11   2   8        0.16        0.61      2.10 o
  12   2   8       15.14       12.54      4.00 o
  -4   3   8       13.48       15.20      3.81 o
  -3   3   8        0.45       -1.10      1.47 o
  -2   3   8      139.01      133.55      3.52 o
  -1   3   8       30.58       34.10      1.48 o
   0   3   8       73.31       71.26      1.89 o
   1   3   8        0.04       -0.36      0.36 o
   2   3   8       32.29       36.38      1.32 o
   3   3   8       15.01       18.00      0.73 o
   4   3   8      231.45      228.34      3.13 o
   5   3   8      500.04      504.14      6.25 o
   6   3   8      671.45      679.93      8.09 o
   7   3   8       66.28       60.35      1.71 o
   8   3   8        8.74        5.40      1.01 o
   9   3   8        4.32        3.67      0.90 o
  10   3   8       54.98       49.95      2.84 o
  11   3   8        0.20       -0.77      1.98 o
  12   3   8        0.19       -0.68      2.51 o
  -4   4   8        9.85        8.83      3.38 o
  -3   4   8       33.20       30.68      4.87 o
  -2   4   8      159.77      168.03      9.21 o
  -1   4   8       97.72       97.80      2.56 o
   0   4   8       61.78       56.62      2.17 o
   1   4   8       30.30       30.09      1.90 o
   2   4   8        5.17        6.94      0.71 o
   3   4   8        3.30        2.19      0.50 o
   4   4   8      419.76      421.25      5.34 o
   5   4   8      253.37      251.17      4.12 o
   6   4   8      149.08      143.97      2.58 o
   7   4   8      265.44      269.62      3.68 o
   8   4   8       42.60       39.96      1.46 o
   9   4   8       17.66       17.82      1.28 o
  10   4   8        8.27        7.06      1.37 o
  11   4   8       57.73       50.61      5.64 o
  12   4   8       33.80       21.85      4.29 o
  -3   5   8        0.83        2.65      2.56 o
  -2   5   8        4.71        1.06      2.32 o
  -1   5   8       47.74       48.54      3.49 o
   0   5   8      178.99      194.28      3.83 o
   1   5   8        0.04       -0.43      0.82 o
   2   5   8        1.01        0.01      0.58 o
   3   5   8       80.62       91.82      1.98 o
   4   5   8        3.72        2.97      0.53 o
   5   5   8        0.36        0.51      0.35 o
   6   5   8       17.94       21.25      1.02 o
   7   5   8      144.05      138.48      2.54 o
   8   5   8      720.37      706.58      7.98 o
   9   5   8        0.88       -0.70      0.95 o
  10   5   8       17.97       20.05      1.80 o
  11   5   8        0.24       -1.69      1.12 o
  12   5   8        8.83        0.72      2.27 o
  -2   6   8        0.05        0.48      2.12 o
  -1   6   8       11.27       12.16      1.96 o
   0   6   8       50.10       50.73      2.69 o
   1   6   8        1.26        1.73      0.91 o
   2   6   8        0.65       -1.15      0.77 o
   3   6   8        2.13        1.90      0.61 o
   4   6   8       11.58       12.28      0.86 o
   5   6   8       13.26       16.14      1.75 o
   6   6   8        2.10        1.66      0.51 o
   7   6   8        0.01        0.21      0.50 o
   8   6   8       18.11       20.25      1.15 o
   9   6   8        6.55        5.83      0.99 o
  10   6   8        1.90        0.12      0.82 o
  11   6   8        9.17        7.98      1.71 o
  12   6   8        3.20        2.29      1.59 o
  -1   7   8        1.30        3.33      2.41 o
   0   7   8        5.12        4.50      1.40 o
   1   7   8       17.40       19.21      2.19 o
   2   7   8      237.82      257.88      6.92 o
   3   7   8      145.98      149.27      3.50 o
   4   7   8        1.59        0.40      0.59 o
   5   7   8       79.34       80.96      2.02 o
   6   7   8        3.11        5.14      0.80 o
   7   7   8        0.20        0.38      0.49 o
   8   7   8        8.78        8.51      0.94 o
   9   7   8      153.12      158.59      3.56 o
  10   7   8        1.00       -0.58      0.80 o
  11   7   8        0.40       -0.54      1.26 o
  12   7   8        3.21        2.95      1.61 o
   0   8   8        0.17        0.26      1.09 o
   1   8   8        1.14        0.13      0.96 o
   2   8   8        5.44        5.78      1.02 o
   3   8   8       12.94       14.86      1.26 o
   4   8   8        0.21        0.71      0.82 o
   5   8   8      110.10      119.28      3.73 o
   6   8   8        1.06        0.26      0.79 o
   7   8   8        0.93        1.01      0.77 o
   8   8   8        5.56        5.55      0.99 o
   9   8   8       65.19       63.27      2.48 o
  10   8   8       18.68       17.46      2.23 o
  11   8   8       38.30       37.96      2.90 o
  12   8   8       11.74       11.12      1.99 o
   2   9   8       74.31       84.38      4.26 o
   3   9   8       38.17       47.42      3.42 o
   4   9   8       89.92       93.67      2.58 o
   5   9   8        8.81        6.94      1.32 o
   6   9   8       65.12       58.58      2.28 o
   7   9   8       21.68       19.53      1.49 o
   8   9   8       26.06       25.10      1.63 o
   9   9   8        0.04       -0.33      0.82 o
  10   9   8        4.20        4.28      1.06 o
  11   9   8       28.07       22.95      1.84 o
   3  10   8       11.43       11.78      1.43 o
   4  10   8        1.11        1.38      0.83 o
   5  10   8       33.76       33.66      1.95 o
   6  10   8        2.30        0.88      0.91 o
   7  10   8        0.01       -0.88      0.78 o
   8  10   8        5.35        3.75      1.21 o
   9  10   8        4.54        3.50      0.97 o
  10  10   8        7.38        7.32      1.38 o
  11  10   8        0.59       -0.65      0.93 o
   6  11   8       27.52       29.23      1.83 o
   7  11   8       10.05       13.18      1.34 o
   8  11   8        0.04        0.58      0.84 o
   9  11   8        1.32        1.19      0.89 o
  -4 -10   9        1.82        2.17      1.01 o
  -3 -10   9       12.28       13.02      1.36 o
  -2 -10   9        4.50        4.60      1.03 o
  -1 -10   9        0.56       -1.10      0.78 o
   0 -10   9        1.67        1.12      0.90 o
   1 -10   9        1.03        0.82      0.85 o
  -5  -9   9       82.14       97.00      3.32 o
  -4  -9   9       24.01       25.97      1.83 o
  -3  -9   9        0.69        0.69      0.90 o
  -2  -9   9       40.62       39.07      2.61 o
  -1  -9   9        0.05       -0.15      0.88 o
   0  -9   9       20.17       20.40      1.38 o
   1  -9   9       29.44       26.48      1.57 o
   2  -9   9       82.89       95.34      3.65 o
   3  -9   9       31.17       29.36      2.15 o
  -6  -8   9       35.68       30.65      2.72 o
  -5  -8   9        0.00       -0.44      1.01 o
  -4  -8   9        6.67        5.56      1.49 o
  -3  -8   9        0.02       -1.05      0.73 o
  -2  -8   9       24.11       19.82      1.41 o
  -1  -8   9        2.64        0.84      0.75 o
   0  -8   9       32.29       30.48      1.59 o
   1  -8   9        8.96        9.60      1.11 o
   2  -8   9       13.75       12.04      1.23 o
   3  -8   9       23.22       28.11      1.76 o
   4  -8   9        5.63        4.38      1.28 o
  -6  -7   9        0.16       25.47      3.52 o
  -5  -7   9       13.38       15.10      3.02 o
  -4  -7   9        0.01       -0.77      0.84 o
  -3  -7   9        1.37        0.18      0.87 o
  -2  -7   9       22.33       25.31      1.56 o
  -1  -7   9       43.12       42.81      1.89 o
   0  -7   9        0.13        0.17      0.66 o
   1  -7   9        0.12        1.10      0.72 o
   2  -7   9       26.09       27.89      1.60 o
   3  -7   9        6.88        4.86      1.01 o
   4  -7   9       15.53       16.72      1.75 o
   5  -7   9       13.89       14.10      1.75 o
  -6  -6   9        3.77        4.13      1.55 o
  -5  -6   9       38.07       41.35      2.59 o
  -4  -6   9       13.29       13.52      1.36 o
  -3  -6   9       44.51       43.13      2.03 o
  -2  -6   9        4.91        3.59      0.88 o
  -1  -6   9       18.15       15.33      1.23 o
   0  -6   9      115.85      110.44      2.68 o
   1  -6   9       13.08       10.96      1.04 o
   2  -6   9       12.59        9.75      1.03 o
   3  -6   9       20.84       24.88      1.54 o
   4  -6   9      140.56      157.63      3.74 o
   5  -6   9        0.50        0.23      1.05 o
   6  -6   9        0.00        1.10      1.48 o
   7  -6   9       11.02       11.00      3.47 o
  -6  -5   9        1.51        2.46      2.22 o
  -5  -5   9        0.69        0.80      1.27 o
  -4  -5   9        0.14       -0.91      0.91 o
  -3  -5   9       28.15       24.82      1.60 o
  -2  -5   9       55.82       55.93      1.93 o
  -1  -5   9        3.43        2.99      0.72 o
   0  -5   9        4.06        2.99      0.59 o
   1  -5   9        0.34       -0.32      0.47 o
   2  -5   9       25.85       23.10      1.16 o
   3  -5   9       17.79       18.48      1.19 o
   4  -5   9        3.67        3.22      0.83 o
   5  -5   9      131.44      135.13      4.12 o
   6  -5   9       12.95       18.01      3.91 o
   7  -5   9        0.03       -0.14      2.03 o
  -6  -4   9       11.34        5.84      2.80 o
  -5  -4   9        5.49        3.80      1.18 o
  -4  -4   9       14.62       10.89      1.50 o
  -3  -4   9      144.96      144.78      4.15 o
  -2  -4   9      129.10      126.91      2.83 o
  -1  -4   9      537.24      527.58      7.28 o
   0  -4   9      103.71      102.43      2.22 o
   1  -4   9        9.69        9.53      0.80 o
   2  -4   9        4.07        3.99      0.66 o
   3  -4   9        0.09        0.37      0.49 o
   4  -4   9       11.50       11.45      0.94 o
   5  -4   9      397.50      422.56      6.38 o
   6  -4   9        2.12        0.86      1.19 o
   7  -4   9       51.26       51.76      5.98 o
   8  -4   9        1.66        1.69      2.46 o
  -6  -3   9       47.76       46.73      3.94 o
  -5  -3   9        5.90        7.48      1.89 o
  -4  -3   9        0.11       -1.15      0.77 o
  -3  -3   9       41.96       38.31      2.03 o
  -2  -3   9        5.76        4.55      0.70 o
  -1  -3   9        5.76        4.21      0.65 o
   0  -3   9        6.42        7.70      0.71 o
   1  -3   9       27.41       28.69      1.16 o
   2  -3   9      313.05      336.33      5.34 o
   3  -3   9       66.45       61.77      1.71 o
   4  -3   9       11.69        9.72      0.85 o
   5  -3   9        0.52        0.70      0.60 o
   6  -3   9       80.49       79.78      4.32 o
   7  -3   9        1.61        3.33      1.30 o
   8  -3   9        3.71        6.61      3.28 o
   9  -3   9       16.59       15.29      3.96 o
  -6  -2   9       15.48       14.62      2.51 o
  -5  -2   9       36.42       39.41      2.90 o
  -4  -2   9      111.97       95.51      6.29 o
  -3  -2   9        0.24       -0.14      0.73 o
  -2  -2   9       13.44       16.63      1.07 o
  -1  -2   9      225.50      233.47      4.08 o
   0  -2   9      146.15      135.32      2.18 o
   1  -2   9       35.08       31.66      1.10 o
   2  -2   9      797.75      810.60      8.35 o
   3  -2   9        7.37        5.73      0.69 o
   4  -2   9        0.68        0.91      0.49 o
   5  -2   9       10.55       11.36      1.87 o
   6  -2   9        1.11        1.17      0.67 o
   7  -2   9       53.73       55.33      3.56 o
   8  -2   9        1.34        1.31      1.62 o
   9  -2   9        8.60        6.99      5.16 o
  10  -2   9        0.58       -2.56      2.36 o
  -6  -1   9        0.00       -1.01      2.61 o
  -5  -1   9        0.00        0.52      1.27 o
  -4  -1   9       14.35       13.03      1.80 o
  -3  -1   9        1.64       -0.49      0.98 o
  -2  -1   9        5.93        8.31      1.27 o
  -1  -1   9      192.51      184.53      2.88 o
   0  -1   9       26.73       28.63      1.94 o
   1  -1   9       37.06       30.45      1.43 o
   2  -1   9      157.33      153.88      2.32 o
   3  -1   9        1.62        2.88      1.31 o
   4  -1   9      177.47      179.84      4.19 o
   5  -1   9       36.32       37.40      1.37 o
   6  -1   9       10.50        9.47      0.85 o
   7  -1   9       31.33       34.01      2.27 o
   8  -1   9       15.57       21.99      2.71 o
   9  -1   9      167.28      177.19      6.94 o
  10  -1   9       41.25       44.41      4.22 o
  -5   0   9        2.10        2.70      2.01 o
  -4   0   9        9.56       10.60      1.69 o
  -3   0   9        1.61        0.05      0.86 o
  -2   0   9      177.49      168.00      3.92 o
  -1   0   9       11.82       11.15      0.81 o
   0   0   9      145.36      149.38      2.45 o
   1   0   9       91.21       88.97      1.77 o
   2   0   9       37.18       35.66      1.40 o
   3   0   9       78.67       78.27      1.93 o
   4   0   9       32.87       32.73      1.26 o
   5   0   9      150.53      153.20      4.89 o
   6   0   9       71.67       77.34      2.55 o
   7   0   9       16.05       10.30      1.89 o
   8   0   9        0.12        1.49      1.59 o
   9   0   9        3.06        3.66      1.84 o
  10   0   9        6.15        3.28      2.09 o
  11   0   9        0.07       -0.39      2.75 o
  -5   1   9       11.49        9.80      2.47 o
  -4   1   9       21.99       24.67      4.27 o
  -3   1   9       36.59       39.19      2.17 o
  -2   1   9       24.63       22.03      1.91 o
  -1   1   9       21.22       22.12      1.18 o
   0   1   9        4.28        5.63      0.67 o
   1   1   9        6.58        5.92      0.60 o
   2   1   9        6.14        7.23      0.61 o
   3   1   9       40.24       38.00      1.97 o
   4   1   9       28.28       26.36      1.12 o
   5   1   9       12.00       14.10      0.88 o
   6   1   9       17.83       18.83      1.24 o
   7   1   9       22.61       22.43      1.31 o
   8   1   9       25.01       21.26      1.82 o
   9   1   9       98.47      111.83      8.83 o
  10   1   9       25.87       24.89      3.04 o
  11   1   9       12.01       11.29      2.53 o
  -4   2   9        4.72        6.80      2.20 o
  -3   2   9        2.92        2.21      1.65 o
  -2   2   9       34.65       31.23      2.62 o
  -1   2   9        0.14       -0.91      0.61 o
   0   2   9        3.57        2.79      0.55 o
   1   2   9        1.60        2.99      0.51 o
   2   2   9       26.75       27.39      1.24 o
   3   2   9       74.88       76.55      1.53 o
   4   2   9       46.30       45.63      1.24 o
   5   2   9       38.09       35.41      1.21 o
   6   2   9        4.59        5.48      0.99 o
   7   2   9       61.82       66.73      1.80 o
   8   2   9       31.60       34.71      1.93 o
   9   2   9        0.02       -1.27      0.85 o
  10   2   9       11.07        9.58      2.16 o
  11   2   9        0.51       -0.68      1.62 o
  12   2   9        1.64        3.23      2.89 o
  -4   3   9        0.00        1.83      2.75 o
  -3   3   9      148.20      180.81     10.23 o
  -2   3   9       93.22       89.51      4.83 o
  -1   3   9       84.12       86.37      3.26 o
   0   3   9        1.30       -0.78      0.79 o
   1   3   9       53.99       55.45      1.45 o
   2   3   9       18.14       19.43      1.08 o
   3   3   9        0.02       -0.32      0.38 o
   4   3   9       72.68       69.69      1.62 o
   5   3   9       46.11       43.56      1.52 o
   6   3   9       45.88       48.87      1.57 o
   7   3   9      265.89      254.32      3.97 o
   8   3   9        0.10       -0.68      0.61 o
   9   3   9        7.73        5.55      1.19 o
  10   3   9       11.36        9.62      2.10 o
  11   3   9        9.19        2.65      2.46 o
  12   3   9        0.63        1.11      2.70 o
  -3   4   9        5.76        5.31      2.99 o
  -2   4   9       17.18       21.76      4.05 o
  -1   4   9       56.62       57.72      3.75 o
   0   4   9      299.53      311.34      6.17 o
   1   4   9        3.02        1.40      0.77 o
   2   4   9        0.02       -0.67      0.50 o
   3   4   9        3.59        3.72      0.61 o
   4   4   9       99.81      100.48      1.64 o
   5   4   9      123.58      119.60      2.37 o
   6   4   9        7.01        6.86      0.77 o
   7   4   9       84.37       76.40      1.99 o
   8   4   9        1.91       -0.23      0.99 o
   9   4   9        5.45        5.27      1.05 o
  10   4   9       11.92       14.12      2.80 o
  11   4   9       17.90       12.54      3.43 o
  12   4   9        1.86        0.63      2.61 o
  -2   5   9       11.85        8.88      3.28 o
  -1   5   9       13.31       13.31      3.38 o
   0   5   9      159.52      165.42      8.66 o
   1   5   9       56.34       65.47      4.21 o
   2   5   9        0.11       -0.87      0.58 o
   3   5   9       24.36       21.70      1.17 o
   4   5   9       10.47        7.57      0.81 o
   5   5   9       24.61       24.80      1.25 o
   6   5   9      210.96      208.68      3.25 o
   7   5   9      255.76      271.34      5.61 o
   8   5   9      171.63      184.65      3.51 o
   9   5   9       14.58       17.81      1.44 o
  10   5   9        0.27       -0.16      0.95 o
  11   5   9        0.80       -0.79      1.11 o
  12   5   9        3.53        2.27      2.56 o
  -1   6   9        4.03        7.00      2.89 o
   0   6   9        0.00        0.28      1.69 o
   1   6   9        0.00        0.21      1.06 o
   2   6   9       68.23       68.34      2.39 o
   3   6   9       19.62       17.99      1.36 o
   4   6   9       38.29       32.58      1.69 o
   5   6   9        2.26        2.40      0.62 o
   6   6   9        7.79        8.04      0.84 o
   7   6   9       45.02       44.68      1.67 o
   8   6   9       37.89       41.03      2.44 o
   9   6   9       21.28       21.90      2.81 o
  10   6   9       16.72       13.84      2.41 o
  11   6   9        2.34        1.45      1.33 o
  12   6   9        0.00       -1.40      2.12 o
   0   7   9        4.97        7.26      1.89 o
   1   7   9        3.20        5.09      1.31 o
   2   7   9       45.60       48.47      2.59 o
   3   7   9       95.97      111.45      2.99 o
   4   7   9       27.09       21.91      1.47 o
   5   7   9        6.87        3.37      0.83 o
   6   7   9        3.64        2.75      0.92 o
   7   7   9        0.00       -0.19      0.50 o
   8   7   9       10.48       10.39      1.01 o
   9   7   9       56.96       52.01      2.26 o
  10   7   9       37.56       28.88      1.79 o
  11   7   9        9.17        5.31      1.72 o
  12   7   9        5.98        4.78      1.70 o
   1   8   9        2.79        5.98      1.39 o
   2   8   9       26.57       28.79      2.15 o
   3   8   9        1.64        2.76      0.97 o
   4   8   9        0.02       -0.47      0.80 o
   5   8   9       43.87       48.76      1.99 o
   6   8   9       51.88       49.92      2.40 o
   7   8   9       20.95       18.86      1.65 o
   8   8   9        2.62        3.61      0.99 o
   9   8   9        5.05        3.69      1.18 o
  10   8   9       24.60       26.47      4.82 o
  11   8   9       14.06       14.44      2.75 o
  12   8   9       34.25       38.11      4.10 o
   3   9   9        4.11        2.64      1.34 o
   4   9   9        5.73        4.63      1.04 o
   5   9   9        1.65        0.42      0.83 o
   6   9   9       12.54       10.73      1.30 o
   7   9   9       16.35       16.72      1.80 o
   8   9   9        0.26       -1.17      0.78 o
   9   9   9        0.53       -1.12      0.84 o
  10   9   9       13.18       14.66      1.56 o
  11   9   9        4.97        6.33      1.65 o
   5  10   9        0.04        0.72      0.80 o
   6  10   9        0.01        0.68      0.93 o
   7  10   9       15.85       12.07      1.35 o
   8  10   9       11.03       10.49      1.32 o
   9  10   9       13.06       11.21      1.36 o
  10  10   9        2.10        2.93      1.06 o
  -4  -9  10        4.68        6.76      2.12 o
  -3  -9  10        5.04        6.63      1.36 o
  -2  -9  10       11.65        9.80      1.33 o
  -1  -9  10        0.28       -1.03      0.86 o
   0  -9  10        0.00       -0.59      0.89 o
   1  -9  10        0.10       -0.45      0.79 o
   2  -9  10        3.05        3.49      1.49 o
  -5  -8  10        1.54        0.21      1.33 o
  -4  -8  10        9.02        9.78      1.78 o
  -3  -8  10       16.77       18.52      1.68 o
  -2  -8  10       14.74       14.61      2.36 o
  -1  -8  10       15.60       13.08      1.30 o
   0  -8  10       33.44       25.68      1.68 o
   1  -8  10        8.02        9.17      1.11 o
   2  -8  10       16.57       19.77      1.52 o
   3  -8  10        1.18        1.44      1.09 o
   4  -8  10        1.19        0.67      1.10 o
  -5  -7  10        0.00        1.75      1.38 o
  -4  -7  10       15.79       16.12      2.61 o
  -3  -7  10        3.68        5.59      1.10 o
  -2  -7  10       24.87       22.34      1.59 o
  -1  -7  10        3.29        2.25      1.04 o
   0  -7  10        4.60        2.09      0.86 o
   1  -7  10        7.11        5.30      0.98 o
   2  -7  10       61.62       63.54      3.02 o
   3  -7  10        8.12        5.81      1.31 o
   4  -7  10       28.55       28.35      2.52 o
   5  -7  10        1.21        1.38      1.39 o
  -6  -6  10        0.44       -0.19      2.22 o
  -5  -6  10        8.97        6.37      2.07 o
  -4  -6  10       62.53       59.12      3.78 o
  -3  -6  10       69.66       64.60      2.91 o
  -2  -6  10       23.58       21.39      1.56 o
  -1  -6  10        7.93        7.36      1.07 o
   0  -6  10       17.76       14.92      1.29 o
   1  -6  10       12.83       20.57      1.41 o
   2  -6  10       38.52       38.06      1.87 o
   3  -6  10       96.05      105.07      2.99 o
   4  -6  10       10.14        7.80      1.53 o
   5  -6  10       27.31       27.83      2.22 o
   6  -6  10        0.64       -0.58      1.41 o
  -6  -5  10       10.91       12.69      3.67 o
  -5  -5  10        0.16        0.19      2.03 o
  -4  -5  10        3.65        7.17      1.37 o
  -3  -5  10        0.31       -0.27      0.99 o
  -2  -5  10      183.09      183.90      8.26 o
  -1  -5  10        4.87        4.21      0.97 o
   0  -5  10       29.11       30.63      1.54 o
   1  -5  10        4.38        6.01      0.82 o
   2  -5  10        0.05        0.95      0.89 o
   3  -5  10        0.00        0.20      0.73 o
   4  -5  10      143.90      154.25      4.99 o
   5  -5  10      131.27      130.98      6.08 o
   6  -5  10        5.64        6.49      1.43 o
   7  -5  10        8.37        7.77      3.47 o
  -6  -4  10        0.04       -1.16      2.17 o
  -5  -4  10        0.02       -0.30      1.43 o
  -4  -4  10        0.05       -1.49      1.00 o
  -3  -4  10        6.64        7.24      1.32 o
  -2  -4  10        4.39        5.40      0.93 o
  -1  -4  10      267.71      276.07      7.55 o
   0  -4  10        8.21        7.82      0.92 o
   1  -4  10        0.20       -0.09      0.55 o
   2  -4  10        8.14        8.90      0.86 o
   3  -4  10        0.26        0.50      0.62 o
   4  -4  10        6.99        8.28      0.93 o
   5  -4  10       16.42       19.26      1.72 o
   6  -4  10       12.68       13.98      1.68 o
   7  -4  10      130.55      151.36      6.02 o
   8  -4  10        0.05       -2.41      2.32 o
  -5  -3  10       11.31        6.90      2.05 o
  -4  -3  10        3.07        4.40      1.67 o
  -3  -3  10       27.22       30.44      1.93 o
  -2  -3  10        0.15        0.05      0.82 o
  -1  -3  10       72.56       71.42      1.97 o
   0  -3  10       27.65       26.71      1.32 o
   1  -3  10       25.28       23.09      1.13 o
   2  -3  10       34.25       38.33      1.92 o
   3  -3  10        0.27       -0.40      0.54 o
   4  -3  10        4.74        3.82      0.72 o
   5  -3  10       15.28       19.51      3.32 o
   6  -3  10       19.91       19.02      1.58 o
   7  -3  10       99.74       97.73      3.87 o
   8  -3  10       90.80      102.76      8.01 o
   9  -3  10        0.05        0.96      2.65 o
  -5  -2  10       10.93       12.62      2.27 o
  -4  -2  10        3.95        3.98      1.39 o
  -3  -2  10       12.98        8.80      1.63 o
  -2  -2  10       35.08       37.63      2.04 o
  -1  -2  10        0.43        0.69      0.62 o
   0  -2  10      144.12      149.74      3.80 o
   1  -2  10       25.60       25.53      1.09 o
   2  -2  10       35.13       35.30      1.18 o
   3  -2  10        3.09        2.57      0.61 o
   4  -2  10       95.08       93.91      2.10 o
   5  -2  10        0.18       -0.88      0.58 o
   6  -2  10       10.38       10.42      1.34 o
   7  -2  10       75.79       73.34      3.24 o
   8  -2  10       32.66       36.67      3.62 o
   9  -2  10       33.74       43.83      5.33 o
  10  -2  10        2.12       -0.39      2.85 o
  -5  -1  10       58.02       52.00      4.73 o
  -4  -1  10       77.65       90.44      5.90 o
  -3  -1  10       62.43       65.41      4.91 o
  -2  -1  10       10.66       12.64      2.85 o
  -1  -1  10       69.75       66.68      2.13 o
   0  -1  10        0.54        0.47      0.57 o
   1  -1  10       10.52       10.56      0.81 o
   2  -1  10        7.10        4.54      0.63 o
   3  -1  10      416.59      412.44      5.44 o
   4  -1  10       28.88       31.36      1.36 o
   5  -1  10        8.53        8.17      0.87 o
   6  -1  10        2.65        1.05      1.28 o
   7  -1  10        8.44        5.48      1.30 o
   8  -1  10        5.03        3.53      1.56 o
   9  -1  10        5.60       -0.87      1.65 o
  10  -1  10       46.53       60.46      4.90 o
  -4   0  10        0.07        1.76      1.31 o
  -3   0  10       14.33       10.44      1.68 o
  -2   0  10        2.26        2.47      1.14 o
  -1   0  10       21.25       21.11      1.86 o
   0   0  10        5.39        4.13      0.69 o
   1   0  10       71.49       66.55      1.78 o
   2   0  10        4.82        4.23      0.50 o
   3   0  10      126.11      136.06      2.24 o
   4   0  10       47.61       44.95      2.36 o
   5   0  10        6.05        6.04      0.72 o
   6   0  10       83.14       85.01      2.65 o
   7   0  10        0.06       -0.32      0.91 o
   8   0  10        1.23       -1.81      1.21 o
   9   0  10       41.30       48.41      4.06 o
  10   0  10        0.48        0.61      1.76 o
  11   0  10        4.49        0.54      2.63 o
  -4   1  10       17.60       17.56      2.92 o
  -3   1  10       41.83       43.01      2.82 o
  -2   1  10        0.16        0.07      0.99 o
  -1   1  10       17.49       12.79      1.53 o
   0   1  10       20.12       17.24      1.25 o
   1   1  10       12.22       12.15      0.85 o
   2   1  10       51.00       55.29      1.56 o
   3   1  10       40.09       43.75      1.83 o
   4   1  10       14.75       16.56      0.98 o
   5   1  10        4.43        4.22      0.73 o
   6   1  10        0.10        0.50      0.52 o
   7   1  10        6.70        6.92      1.04 o
   8   1  10       32.30       27.20      2.79 o
   9   1  10        4.35        4.06      3.43 o
  10   1  10        0.62        0.61      1.78 o
  11   1  10        5.54        3.39      2.09 o
  -3   2  10        0.94        0.44      1.76 o
  -2   2  10       29.39       23.41      2.90 o
  -1   2  10        0.39       -0.62      0.91 o
   0   2  10       56.90       53.77      1.91 o
   1   2  10       15.16       16.44      1.07 o
   2   2  10       15.34       17.83      0.92 o
   3   2  10       37.62       41.13      1.20 o
   4   2  10        4.51        4.81      0.63 o
   5   2  10        5.79        6.10      0.72 o
   6   2  10      114.43      114.28      2.46 o
   7   2  10      152.70      167.25      4.01 o
   8   2  10       30.72       34.22      2.29 o
   9   2  10        0.07       -1.21      1.21 o
  10   2  10       16.43       18.17      2.74 o
  11   2  10        8.09        6.85      3.33 o
  -3   3  10        7.25        5.16      3.33 o
  -2   3  10       16.19        9.31      3.38 o
  -1   3  10       99.67       93.30      4.83 o
   0   3  10        0.67       -0.97      1.06 o
   1   3  10       20.05       18.09      1.40 o
   2   3  10        6.60        6.11      0.68 o
   3   3  10        3.48        5.13      0.61 o
   4   3  10      213.78      233.65      3.26 o
   5   3  10       47.30       44.46      2.19 o
   6   3  10       40.55       37.79      1.65 o
   7   3  10       57.33       55.78      2.08 o
   8   3  10       41.67       46.08      2.65 o
   9   3  10       17.97       16.07      1.74 o
  10   3  10        1.45        0.33      1.60 o
  11   3  10        0.11        1.01      2.51 o
  12   3  10       21.22       23.64      4.68 o
  -2   4  10        0.24        1.16      2.36 o
  -1   4  10        2.23       -1.98      2.22 o
   0   4  10       46.60       50.98      3.57 o
   1   4  10       45.98       46.61      2.73 o
   2   4  10        0.21       -0.50      0.66 o
   3   4  10        2.78        2.26      0.68 o
   4   4  10        0.24       -0.58      0.40 o
   5   4  10       21.25       21.89      1.19 o
   6   4  10       87.21       88.21      2.12 o
   7   4  10      125.28      114.39      3.04 o
   8   4  10      201.54      200.60      4.33 o
   9   4  10        0.99        2.44      0.95 o
  10   4  10        5.20        3.79      1.76 o
  11   4  10        1.38       -2.61      1.74 o
  12   4  10        5.73        6.42      3.18 o
  -1   5  10        1.72        7.04      2.94 o
   0   5  10       45.73       59.58      6.17 o
   1   5  10      136.46      135.67      4.85 o
   2   5  10        2.06        1.27      1.16 o
   3   5  10       33.01       30.86      1.58 o
   4   5  10        2.85        2.21      0.69 o
   5   5  10        2.57        1.54      0.68 o
   6   5  10        1.22        1.38      0.59 o
   7   5  10       48.92       49.32      1.72 o
   8   5  10        0.01        1.63      0.84 o
   9   5  10        1.65        1.46      1.02 o
  10   5  10       12.55       16.24      1.73 o
  11   5  10        3.79        4.20      2.41 o
  12   5  10        0.26       -2.82      1.88 o
   0   6  10        6.66        8.44      3.04 o
   1   6  10       55.30       59.67      3.73 o
   2   6  10      257.61      289.94      6.59 o
   3   6  10       53.57       57.05      3.47 o
   4   6  10       17.51       15.91      1.33 o
   5   6  10        8.46        8.99      1.06 o
   6   6  10       11.44       11.14      1.26 o
   7   6  10        0.38        1.43      0.61 o
   8   6  10       61.60       63.49      2.88 o
   9   6  10        1.69        4.03      1.41 o
  10   6  10       83.30       84.83      3.23 o
  11   6  10        5.74        1.89      1.55 o
  12   6  10       11.86       12.74      3.47 o
   1   7  10        0.89        2.76      1.61 o
   2   7  10       22.52       25.28      2.13 o
   3   7  10       91.46       93.12      3.43 o
   4   7  10        8.74        5.63      1.10 o
   5   7  10       29.62       25.36      1.59 o
   6   7  10       10.24        9.58      1.25 o
   7   7  10        0.08       -0.08      0.78 o
   8   7  10       19.40       26.42      1.84 o
   9   7  10        7.33        9.88      1.36 o
  10   7  10      117.87      124.87      5.09 o
  11   7  10       50.32       41.46      3.27 o
  12   7  10        1.44        3.43      2.75 o
   2   8  10        4.54        3.47      1.30 o
   3   8  10        1.33        2.04      1.19 o
   4   8  10      125.52      118.61      5.08 o
   5   8  10        0.16       -1.02      0.83 o
   6   8  10       18.36       21.75      1.73 o
   7   8  10        2.64        4.58      1.11 o
   8   8  10        4.52        3.96      1.06 o
   9   8  10        6.15        3.64      1.12 o
  10   8  10        2.96        0.61      1.28 o
  11   8  10       17.48       19.35      2.38 o
   4   9  10        0.30       -0.19      1.02 o
   5   9  10        7.36        8.27      1.38 o
   6   9  10       21.72       23.07      1.83 o
   7   9  10       19.09       17.01      1.60 o
   8   9  10        0.04        0.10      1.24 o
   9   9  10        0.34        0.58      0.97 o
  10   9  10        6.42        5.62      1.52 o
   7  10  10        0.82        1.57      1.02 o
   8  10  10        2.95        1.18      0.97 o
   9  10  10        0.05        0.67      0.96 o
  -2  -9  11        0.01       -1.52      1.03 o
  -1  -9  11       11.96        9.52      1.72 o
   0  -9  11        0.14       -0.29      1.64 o
   1  -9  11        6.65        8.21      1.39 o
  -4  -8  11       15.30       17.28      2.28 o
  -3  -8  11        4.48        5.48      1.64 o
  -2  -8  11        1.01        0.96      1.23 o
  -1  -8  11        3.13        2.97      1.34 o
   0  -8  11        9.77        9.66      2.27 o
   1  -8  11        4.50        4.63      1.14 o
   2  -8  11        0.02       -0.03      1.02 o
   3  -8  11        0.15        1.88      1.16 o
  -4  -7  11        5.24        5.39      1.68 o
  -3  -7  11        8.92       11.21      1.85 o
  -2  -7  11        0.10        0.84      1.19 o
  -1  -7  11        5.64        1.97      1.12 o
   0  -7  11        2.59        0.93      1.20 o
   1  -7  11       63.96       64.31      2.42 o
   2  -7  11        1.59        1.17      1.05 o
   3  -7  11        5.74        5.46      1.29 o
   4  -7  11       18.01       18.61      1.93 o
   5  -7  11        2.30        3.88      1.37 o
  -5  -6  11       15.44       18.81      3.91 o
  -4  -6  11        1.13        2.39      1.48 o
  -3  -6  11        0.22       -0.46      1.05 o
  -2  -6  11        4.29        3.13      1.24 o
  -1  -6  11       17.21       16.84      1.74 o
   0  -6  11        3.63        4.27      1.01 o
   1  -6  11        0.23       -0.05      0.78 o
   2  -6  11       26.66       28.61      2.06 o
   3  -6  11       60.07       63.05      4.42 o
   4  -6  11        0.09       -0.07      1.01 o
   5  -6  11       19.47       23.10      2.12 o
   6  -6  11       11.04       10.58      2.26 o
  -5  -5  11        0.19        0.43      2.17 o
  -4  -5  11        0.00        1.25      2.07 o
  -3  -5  11       38.21       35.57      2.49 o
  -2  -5  11      177.23      178.63      4.96 o
  -1  -5  11       96.57      102.28      3.58 o
   0  -5  11       24.40       22.25      1.62 o
   1  -5  11        4.98        6.03      0.99 o
   2  -5  11        8.80        5.62      1.64 o
   3  -5  11        2.31        1.91      1.03 o
   4  -5  11       25.50       21.98      3.20 o
   5  -5  11        6.34        4.99      1.37 o
   6  -5  11       80.74       74.26      4.22 o
   7  -5  11        1.27       -3.43      2.32 o
  -5  -4  11        1.23        3.76      2.56 o
  -4  -4  11        1.10        0.68      2.10 o
  -3  -4  11        0.14       -1.09      1.27 o
  -2  -4  11        0.00       -0.81      0.93 o
  -1  -4  11        9.78       10.64      1.33 o
   0  -4  11       68.78       64.08      2.61 o
   1  -4  11        3.79        2.78      0.71 o
   2  -4  11        4.90        2.16      0.76 o
   3  -4  11        1.30        0.14      0.68 o
   4  -4  11        1.50        2.72      0.91 o
   5  -4  11       13.22       10.02      1.46 o
   6  -4  11        6.56        6.31      2.03 o
   7  -4  11       14.73       13.41      3.67 o
   8  -4  11        2.30        0.58      3.04 o
  -5  -3  11        0.86       -1.93      2.36 o
  -4  -3  11        1.81        0.31      1.42 o
  -3  -3  11       26.89       28.40      2.97 o
  -2  -3  11        8.31        6.01      1.23 o
  -1  -3  11        8.66        6.75      1.13 o
   0  -3  11       72.06       72.31      2.60 o
   1  -3  11      350.36      353.36      5.66 o
   2  -3  11        7.91        4.46      1.21 o
   3  -3  11        3.00        1.31      0.77 o
   4  -3  11        0.11       -1.07      0.71 o
   5  -3  11        0.62        0.21      0.80 o
   6  -3  11        0.93        0.32      0.85 o
   7  -3  11        3.64        2.89      2.51 o
   8  -3  11       47.68       46.55      5.93 o
   9  -3  11        9.59        4.39      3.14 o
  -4  -2  11        2.22        3.08      1.78 o
  -3  -2  11       11.42       10.82      1.78 o
  -2  -2  11        1.20        0.11      1.05 o
  -1  -2  11        2.43        2.80      0.91 o
   0  -2  11       83.78       89.10      2.79 o
   1  -2  11      165.11      142.51      3.10 o
   2  -2  11      861.60      862.81     13.23 o
   3  -2  11       34.89       33.74      2.29 o
   4  -2  11        3.75        1.53      0.92 o
   5  -2  11        9.91        8.98      1.52 o
   6  -2  11        1.80        2.10      0.92 o
   7  -2  11        3.43        4.49      1.69 o
   8  -2  11       43.25       45.70      5.60 o
   9  -2  11      119.05      143.76      9.74 o
  -4  -1  11        0.54       -0.25      1.57 o
  -3  -1  11       13.48       11.99      1.86 o
  -2  -1  11        7.14        7.38      2.36 o
  -1  -1  11       26.27       29.22      2.29 o
   0  -1  11       13.24       14.25      1.36 o
   1  -1  11       44.23       44.82      1.86 o
   2  -1  11       26.53       25.80      1.13 o
   3  -1  11        1.36        2.39      0.65 o
   4  -1  11        6.12        4.89      0.80 o
   5  -1  11      147.93      161.00      3.86 o
   6  -1  11        0.48        0.39      0.99 o
   7  -1  11        5.52        6.34      1.79 o
   8  -1  11        3.31        4.44      1.79 o
   9  -1  11       15.82       13.95      2.63 o
  10  -1  11        6.94        6.55      2.49 o
  -4   0  11        2.22        3.82      2.20 o
  -3   0  11       30.92       30.49      2.57 o
  -2   0  11        3.26        0.53      1.20 o
  -1   0  11        2.12        5.95      2.54 o
   0   0  11        7.99        6.95      1.30 o
   1   0  11        3.37        2.28      0.74 o
   2   0  11        4.19        4.67      0.73 o
   3   0  11      120.57      111.82      4.84 o
   4   0  11       52.63       52.47      3.02 o
   5   0  11        2.12        2.47      0.75 o
   6   0  11       34.65       35.06      2.39 o
   7   0  11       23.83       20.20      3.16 o
   8   0  11       10.07       12.40      3.74 o
   9   0  11       22.28       27.17      3.19 o
  10   0  11        4.86        7.24      2.38 o
  -3   1  11       15.59       20.32      3.88 o
  -2   1  11       19.41       18.30      1.98 o
  -1   1  11        4.21        4.66      1.24 o
   0   1  11       43.40       41.81      2.37 o
   1   1  11        4.90        4.53      0.96 o
   2   1  11       50.51       43.08      1.74 o
   3   1  11       68.02       72.61      1.74 o
   4   1  11      128.05      132.70      4.01 o
   5   1  11       13.72        9.23      1.20 o
   6   1  11        0.02        0.22      0.95 o
   7   1  11        0.91        1.24      1.41 o
   8   1  11        0.59        2.03      1.49 o
   9   1  11        0.92        1.29      1.64 o
  10   1  11        0.00       -1.67      1.45 o
  11   1  11        8.77       11.70      2.75 o
  -2   2  11        3.23        5.65      2.27 o
  -1   2  11       28.90       24.87      3.86 o
   0   2  11       12.23        9.99      1.41 o
   1   2  11        2.46        1.62      0.82 o
   2   2  11       10.45       10.75      1.01 o
   3   2  11        0.10       -0.22      0.64 o
   4   2  11        1.65        1.65      0.60 o
   5   2  11       56.68       57.88      1.93 o
   6   2  11        0.87        0.43      0.90 o
   7   2  11       25.88       26.90      2.87 o
   8   2  11       11.51       10.44      3.50 o
   9   2  11        2.82        5.22      1.86 o
  10   2  11       16.97       14.49      2.51 o
  11   2  11       13.30       17.42      4.10 o
  -2   3  11       13.47       17.51      4.25 o
  -1   3  11        0.39        0.14      2.41 o
   0   3  11       27.71       24.69      2.92 o
   1   3  11        9.63        9.83      2.00 o
   2   3  11        3.25        2.21      0.68 o
   3   3  11        1.62        1.15      0.76 o
   4   3  11      137.33      134.80      2.46 o
   5   3  11       78.02       85.72      3.20 o
   6   3  11       99.47       94.28      4.03 o
   7   3  11      147.96      158.92      4.59 o
   8   3  11       15.12       12.19      1.62 o
   9   3  11       25.93       23.24      2.83 o
  10   3  11        2.67        0.24      2.46 o
  11   3  11       10.79       12.45      3.67 o
  -1   4  11        2.26        7.53      3.33 o
   0   4  11       95.46       98.99      7.14 o
   1   4  11        8.95        6.85      2.94 o
   2   4  11        0.66       -0.83      0.86 o
   3   4  11        0.84        1.15      0.69 o
   4   4  11        0.43        0.05      0.51 o
   5   4  11       24.40       22.51      1.39 o
   6   4  11        1.95        2.30      0.88 o
   7   4  11       22.52       23.29      1.97 o
   8   4  11       15.13       16.45      2.40 o
   9   4  11        6.37        7.69      1.76 o
  10   4  11        1.15       -1.88      1.98 o
  11   4  11        0.50       -0.43      2.17 o
   0   5  11        0.58        2.65      2.51 o
   1   5  11        2.54        4.39      2.85 o
   2   5  11      137.64      158.50     13.27 o
   3   5  11        3.26        2.43      1.20 o
   4   5  11        2.87        1.28      0.99 o
   5   5  11        1.54        0.66      0.77 o
   6   5  11       31.26       32.71      1.63 o
   7   5  11        9.90        8.06      1.45 o
   8   5  11      194.56      197.08      4.82 o
   9   5  11       37.94       28.61      2.11 o
  10   5  11       59.64       55.05      4.48 o
  11   5  11        5.11        3.14      2.51 o
  12   5  11        0.01        0.77      2.46 o
   1   6  11        9.92       13.17      3.43 o
   2   6  11       40.64       40.33      3.22 o
   3   6  11       74.37       79.63      3.29 o
   4   6  11       19.82       15.24      1.71 o
   5   6  11        0.01       -1.28      0.86 o
   6   6  11        8.68        9.00      1.27 o
   7   6  11        7.47        8.11      1.58 o
   8   6  11        0.17        1.75      1.30 o
   9   6  11       56.38       59.06      3.52 o
  10   6  11        0.86        1.09      1.42 o
  11   6  11        1.65        1.35      2.56 o
   2   7  11        4.09        4.05      2.61 o
   3   7  11        1.85        2.10      1.30 o
   4   7  11       10.67        9.49      1.57 o
   5   7  11        1.29        0.19      1.39 o
   6   7  11       28.25       27.73      4.34 o
   7   7  11        1.31        1.02      1.17 o
   8   7  11        1.61        1.98      1.35 o
   9   7  11        0.88        2.11      1.36 o
  10   7  11        4.30        7.08      1.75 o
  11   7  11       13.95       14.37      2.92 o
   4   8  11       69.46       81.04      3.34 o
   5   8  11       43.73       39.81      3.31 o
   6   8  11        0.51       -1.47      1.26 o
   7   8  11       13.66       12.54      2.00 o
   8   8  11       14.26       15.95      2.07 o
   9   8  11       10.69       11.98      1.93 o
  10   8  11        6.68        5.09      1.70 o
  11   8  11        7.00        7.11      1.93 o
   6   9  11        1.65       -0.80      1.33 o
   7   9  11        2.67        0.44      1.54 o
   8   9  11       11.86       10.00      4.08 o
   9   9  11        0.63        0.11      1.21 o
  -2  -8  12        9.93       11.20      1.99 o
  -1  -8  12       12.10       14.29      2.06 o
   0  -8  12        0.12        1.06      1.31 o
   1  -8  12        0.00        1.58      1.23 o
   2  -8  12        1.67        1.78      1.16 o
  -3  -7  12        0.77        1.96      1.59 o
  -2  -7  12       13.59       17.66      2.25 o
  -1  -7  12        0.43        0.57      1.28 o
   0  -7  12       18.58       19.81      3.55 o
   1  -7  12       15.26       10.56      1.51 o
   2  -7  12       15.05       16.75      1.81 o
   3  -7  12       35.11       34.60      2.45 o
   4  -7  12       28.21       30.76      3.77 o
  -3  -6  12        6.30        9.02      3.04 o
  -2  -6  12        9.47        8.01      4.41 o
  -1  -6  12        0.03       -0.81      1.00 o
   0  -6  12       10.51        8.92      1.52 o
   1  -6  12       14.90       16.10      1.55 o
   2  -6  12        3.05        3.17      1.16 o
   3  -6  12       42.72       36.68      2.44 o
   4  -6  12        0.67        1.83      1.26 o
   5  -6  12        0.17        2.09      1.58 o
  -4  -5  12        0.78        2.85      2.56 o
  -3  -5  12       12.96       11.82      3.38 o
  -2  -5  12        4.90        4.70      1.35 o
  -1  -5  12        9.50        5.53      1.78 o
   0  -5  12        0.29       -0.39      1.01 o
   1  -5  12        1.00       -0.23      1.28 o
   2  -5  12       21.10       19.14      1.79 o
   3  -5  12        9.99        9.39      1.47 o
   4  -5  12        0.06        1.45      1.10 o
   5  -5  12       13.91       12.18      2.21 o
   6  -5  12        0.47       -2.17      2.46 o
  -4  -4  12        0.00        2.03      2.41 o
  -3  -4  12       11.23        9.89      2.25 o
  -2  -4  12        7.20        4.34      2.03 o
  -1  -4  12       21.12       15.94      1.77 o
   0  -4  12       85.60       92.92      3.51 o
   1  -4  12       48.46       47.41      2.40 o
   2  -4  12       12.81       12.10      1.73 o
   3  -4  12        0.14       -0.09      0.91 o
   4  -4  12       19.76       16.51      2.43 o
   5  -4  12       38.28       32.67      3.03 o
   6  -4  12        0.54       -1.21      1.26 o
   7  -4  12       41.77       36.33      5.31 o
  -3  -3  12        1.40        0.61      1.38 o
  -2  -3  12        3.81        2.58      1.50 o
  -1  -3  12       66.04       63.74      4.01 o
   0  -3  12       36.46       34.77      2.10 o
   1  -3  12       28.24       28.72      1.90 o
   2  -3  12       72.94       76.49      2.75 o
   3  -3  12        7.65        6.86      1.22 o
   4  -3  12        3.80        2.87      1.01 o
   5  -3  12        7.82        6.11      1.43 o
   6  -3  12        3.77        3.83      1.55 o
   7  -3  12       12.91       10.37      3.43 o
   8  -3  12       21.10       24.84      4.68 o
  -3  -2  12        2.43        3.18      1.71 o
  -2  -2  12        1.39        0.38      1.22 o
  -1  -2  12       26.95       24.41      2.24 o
   0  -2  12       19.48       18.05      1.95 o
   1  -2  12        0.02        0.49      0.89 o
   2  -2  12      105.97      119.88      3.00 o
   3  -2  12       29.78       27.81      1.84 o
   4  -2  12       27.08       23.28      1.72 o
   5  -2  12       16.30       17.76      2.12 o
   6  -2  12        4.17        3.61      1.28 o
   7  -2  12        1.40       -1.08      1.39 o
   8  -2  12        1.21        0.96      2.56 o
   9  -2  12        0.63        3.71      2.99 o
  -3  -1  12        9.47       11.02      2.25 o
  -2  -1  12       48.18       47.73      5.58 o
  -1  -1  12        0.63       -0.01      1.11 o
   0  -1  12        4.07        1.76      1.24 o
   1  -1  12       25.55       23.82      2.09 o
   2  -1  12       10.99       14.64      1.72 o
   3  -1  12       84.02       81.81      2.79 o
   4  -1  12       97.64       98.71      3.04 o
   5  -1  12        7.39        5.51      1.45 o
   6  -1  12        0.74        1.17      1.52 o
   7  -1  12       25.92       21.98      2.78 o
   8  -1  12        5.32        3.66      1.79 o
   9  -1  12        1.21        2.28      1.88 o
  -3   0  12        1.68        1.91      1.96 o
  -2   0  12        9.39        7.80      2.36 o
  -1   0  12       21.12       21.16      2.14 o
   0   0  12        1.34        0.46      1.10 o
   1   0  12       25.95       24.65      2.10 o
   2   0  12      119.07      118.45      5.47 o
   3   0  12       18.15       19.61      1.77 o
   4   0  12      107.51      118.87      4.07 o
   5   0  12        3.19        1.65      1.18 o
   6   0  12       38.47       42.02      7.43 o
   7   0  12       22.09       21.69      2.74 o
   8   0  12        5.83        3.74      1.76 o
   9   0  12        6.76        9.85      2.45 o
  10   0  12       12.59       12.86      2.68 o
  -2   1  12        0.09       -0.23      1.74 o
  -1   1  12        0.27       -0.51      1.05 o
   0   1  12       71.72       72.19      3.08 o
   1   1  12       11.23       12.11      1.58 o
   2   1  12        9.13        9.84      1.42 o
   3   1  12       51.08       55.25      2.73 o
   4   1  12        3.43        4.76      1.74 o
   5   1  12       70.10       71.96      4.09 o
   6   1  12       27.53       29.09      3.06 o
   7   1  12       16.80       16.06      3.47 o
   8   1  12       18.69       13.58      2.38 o
   9   1  12        8.12        5.61      1.97 o
  10   1  12        1.61        0.97      1.93 o
  -2   2  12        7.55        8.49      3.43 o
  -1   2  12        6.92        2.44      1.94 o
   0   2  12       27.24       26.08      3.13 o
   1   2  12        4.21        3.31      1.07 o
   2   2  12        3.38        2.61      1.15 o
   3   2  12       16.50       16.90      1.67 o
   4   2  12      201.76      205.44      4.26 o
   5   2  12      118.20      116.19      3.93 o
   6   2  12       10.31        9.41      1.53 o
   7   2  12        1.50        0.40      2.44 o
   8   2  12        0.22        1.12      1.55 o
   9   2  12        6.39        6.30      2.05 o
  10   2  12        8.30        8.26      2.24 o
  11   2  12        1.55        3.67      3.04 o
  -1   3  12        0.29       -0.43      2.75 o
   0   3  12        6.45        9.02      3.23 o
   1   3  12        1.82        1.56      1.72 o
   2   3  12        0.00       -0.78      1.59 o
   3   3  12        0.60        1.34      0.72 o
   4   3  12        0.55       -0.13      0.62 o
   5   3  12        6.69        7.25      1.41 o
   6   3  12       11.05       13.57      2.07 o
   7   3  12        1.84        1.31      1.16 o
   8   3  12        5.81        6.15      1.89 o
   9   3  12        6.67        6.00      2.02 o
  10   3  12        2.24        4.39      2.70 o
  11   3  12        0.03       -1.74      2.36 o
   0   4  12       13.09        6.46      2.89 o
   1   4  12       36.04       30.49      4.82 o
   2   4  12        4.51        0.87      2.27 o
   3   4  12        0.53       -1.01      1.71 o
   4   4  12        0.21        0.36      0.82 o
   5   4  12        0.33        0.15      0.62 o
   6   4  12      216.68      212.50      6.16 o
   7   4  12       36.00       38.66      2.59 o
   8   4  12       38.48       43.15      3.18 o
   9   4  12       44.73       43.80      5.31 o
  10   4  12       11.35       12.25      3.43 o
  11   4  12        8.24       12.01      3.67 o
   1   5  12        3.83        2.27      2.51 o
   2   5  12       49.12       49.45      5.74 o
   3   5  12        0.30       -0.55      1.42 o
   4   5  12        0.24       -0.10      1.35 o
   5   5  12        2.16        0.24      1.03 o
   6   5  12        8.15        8.79      1.70 o
   7   5  12       28.86       31.41      2.76 o
   8   5  12        0.66        1.57      1.33 o
   9   5  12        8.93        8.67      1.80 o
  10   5  12        9.03        6.56      2.99 o
  11   5  12        2.81        2.75      2.65 o
   2   6  12       50.72       50.27      5.98 o
   3   6  12       13.43       10.08      3.14 o
   4   6  12        0.21       -2.02      1.35 o
   5   6  12        6.88        3.58      1.59 o
   6   6  12        2.28        1.87      1.35 o
   7   6  12       10.63       12.09      1.88 o
   8   6  12       37.44       33.35      2.87 o
   9   6  12        4.92        4.21      1.65 o
  10   6  12      185.10      176.90      9.74 o
  11   6  12        9.92        8.06      3.23 o
   3   7  12       12.71       13.60      3.62 o
   4   7  12        7.24        7.72      1.91 o
   5   7  12        0.68        0.57      1.16 o
   6   7  12        2.65        5.14      1.78 o
   7   7  12        0.07       -1.59      1.17 o
   8   7  12        0.10        1.05      1.83 o
   9   7  12        0.01       -0.12      1.31 o
  10   7  12        9.58       13.09      2.19 o
   5   8  12        0.51        1.62      1.25 o
   6   8  12       33.05       28.94      5.19 o
   7   8  12        8.18        5.74      2.56 o
   8   8  12       14.22       15.71      2.22 o
   9   8  12        5.08        2.90      1.52 o
  -1  -7  13        2.77        3.24      1.64 o
   0  -7  13        2.81        0.58      1.43 o
   1  -7  13       13.68       17.75      2.33 o
   2  -7  13       15.68       11.91      1.72 o
  -2  -6  13        0.06        1.45      2.51 o
  -1  -6  13        0.20       -1.06      2.03 o
   0  -6  13        0.64       -0.95      1.28 o
   1  -6  13        0.24        1.92      1.39 o
   2  -6  13        1.28        2.19      1.24 o
   3  -6  13        2.20        3.04      1.28 o
   4  -6  13        5.51       20.74      3.71 o
  -2  -5  13        9.98        4.68      2.70 o
  -1  -5  13        0.67        0.92      2.36 o
   0  -5  13        2.09        3.76      1.71 o
   1  -5  13       22.02       24.05      2.14 o
   2  -5  13        0.32       -0.71      0.98 o
   3  -5  13        0.01        1.39      1.11 o
   4  -5  13        8.16        7.32      1.90 o
   5  -5  13       54.89       56.01      6.27 o
   6  -5  13        4.99        7.28      3.23 o
  -2  -4  13       18.22       22.10      2.98 o
  -1  -4  13        2.02       -0.68      1.55 o
   0  -4  13       17.36       18.81      2.63 o
   1  -4  13       25.29       23.86      2.35 o
   2  -4  13       19.81       19.32      1.90 o
   3  -4  13        1.19        1.45      1.39 o
   4  -4  13        0.21        0.71      1.31 o
   5  -4  13       27.61       33.34      4.92 o
   6  -4  13       40.83       36.86      5.16 o
   7  -4  13        6.30        2.70      2.99 o
  -2  -3  13        0.90        0.40      1.58 o
  -1  -3  13       12.94       15.60      2.43 o
   0  -3  13        0.75        0.23      1.49 o
   1  -3  13      225.27      220.46      7.46 o
   2  -3  13        4.48        0.38      1.26 o
   3  -3  13       12.27        9.40      1.62 o
   4  -3  13        3.33        2.12      1.40 o
   5  -3  13        0.03       -0.43      1.98 o
   6  -3  13        0.52       -1.69      1.93 o
   7  -3  13        0.54        1.40      2.65 o
   8  -3  13        0.16        3.18      2.85 o
  -2  -2  13        1.21       -0.38      2.87 o
  -1  -2  13        3.87        1.51      1.64 o
   0  -2  13        3.60        3.31      1.42 o
   1  -2  13       57.98       59.24      3.35 o
   2  -2  13        6.77        3.68      1.20 o
   3  -2  13       42.76       37.56      2.70 o
   4  -2  13        4.79        3.92      1.78 o
   5  -2  13        5.77        4.97      1.91 o
   6  -2  13        0.62        0.10      1.62 o
   7  -2  13       27.53       28.61      3.25 o
   8  -2  13        0.10        0.68      2.17 o
  -2  -1  13        5.71        4.16      1.88 o
  -1  -1  13       14.30       17.56      2.31 o
   0  -1  13       11.93        7.52      2.08 o
   1  -1  13        2.08        0.67      1.16 o
   2  -1  13        0.78        0.36      1.08 o
   3  -1  13        8.12        7.24      1.51 o
   4  -1  13       44.38       61.50      8.06 o
   5  -1  13       11.75       12.26      2.75 o
   6  -1  13        7.74        9.52      3.45 o
   7  -1  13        0.00       -1.41      1.52 o
   8  -1  13        0.01       -0.90      1.60 o
   9  -1  13        8.75        6.88      2.47 o
  -1   0  13        0.00        2.14      2.00 o
   0   0  13       11.01       10.63      1.72 o
   1   0  13        4.71        4.56      1.38 o
   2   0  13        2.38        4.63      1.34 o
   3   0  13      162.97      178.96      4.54 o
   4   0  13        0.06       -0.84      1.52 o
   5   0  13        6.57        4.09      3.23 o
   6   0  13        1.01        0.50      1.51 o
   7   0  13       26.45       26.48      3.13 o
   8   0  13       11.48       10.08      2.30 o
   9   0  13        2.24        4.31      1.96 o
  -1   1  13        1.67       -1.07      1.79 o
   0   1  13       26.12       25.45      3.17 o
   1   1  13        1.12        0.59      1.15 o
   2   1  13        0.38        0.33      1.03 o
   3   1  13       20.98       19.06      1.94 o
   4   1  13        2.32        2.41      1.71 o
   5   1  13       15.82       15.72      2.57 o
   6   1  13        4.14        7.58      3.59 o
   7   1  13        1.82       -0.54      1.45 o
   8   1  13       39.96       38.59      3.81 o
   9   1  13        0.02        0.86      1.76 o
  10   1  13        0.20        0.60      2.17 o
   0   2  13        0.11       -0.19      2.65 o
   1   2  13        4.82        4.88      2.04 o
   2   2  13        2.34        0.30      2.22 o
   3   2  13        1.12        0.97      1.03 o
   4   2  13       21.90       24.45      2.21 o
   5   2  13       15.33       14.65      2.40 o
   6   2  13       12.45       10.72      2.22 o
   7   2  13        1.79        0.09      1.57 o
   8   2  13        0.44       -1.14      2.15 o
   9   2  13        0.48       -0.43      1.75 o
  10   2  13        2.34        2.12      2.56 o
   0   3  13        9.54        9.60      3.47 o
   1   3  13        2.61        0.96      2.56 o
   2   3  13        0.08       -0.29      2.32 o
   3   3  13        0.42       -0.04      1.41 o
   4   3  13        7.65        2.48      1.70 o
   5   3  13        0.04        1.00      1.08 o
   6   3  13       25.83       30.58      6.08 o
   7   3  13        7.42        4.84      1.87 o
   8   3  13        0.17        0.40      1.50 o
   9   3  13       16.68       17.08      3.81 o
  10   3  13        0.43       -0.48      2.22 o
   1   4  13       30.36       33.82      5.31 o
   2   4  13        0.27        2.36      2.94 o
   3   4  13       28.08       27.88      4.49 o
   4   4  13        0.45       -1.16      1.98 o
   5   4  13        0.02       -1.35      1.64 o
   6   4  13        8.00        7.57      2.75 o
   8   4  13        3.50        0.48      2.27 o
   9   4  13       58.09       58.37      6.22 o
  10   4  13        8.92       14.13      3.86 o
   2   5  13      137.06      145.45      9.31 o
   3   5  13        8.49        3.71      2.94 o
   4   5  13        4.92        4.73      2.70 o
   5   5  13        1.85        1.40      2.46 o
   6   5  13        0.17       -0.63      1.93 o
   7   5  13        0.28        2.32      2.22 o
   8   5  13        5.83        4.25      2.70 o
   9   5  13        0.96        3.04      2.41 o
  10   5  13       39.64       40.67      5.50 o
   4   6  13        0.32       -3.04      2.03 o
   5   6  13        0.13       -1.64      2.17 o
   6   6  13        0.00       -1.06      2.12 o
   7   6  13        0.09       -1.44      1.21 o
   8   6  13       17.63       18.48      3.76 o
   9   6  13        0.36        2.70      2.17 o
  10   6  13       10.78       11.39      3.38 o
   5   7  13        1.10        0.43      2.36 o
   6   7  13       18.66       21.65      2.64 o
   7   7  13        0.34       -1.34      1.43 o
   8   7  13        0.26       -1.17      1.41 o
   9   7  13        0.42        3.18      2.41 o
   1  -6  14        1.36        3.52      2.46 o
   2  -6  14        1.84        1.21      1.53 o
   0  -5  14       15.78       12.11      3.52 o
   1  -5  14        0.29        0.53      2.41 o
   2  -5  14        0.69       -1.21      2.12 o
   3  -5  14        0.01       -0.68      2.17 o
   4  -5  14       18.09       21.08      4.15 o
  -1  -4  14       12.22       14.76      3.86 o
   0  -4  14       12.43        7.43      2.22 o
   1  -4  14       78.85       75.77      3.88 o
   2  -4  14       12.82       12.93      2.47 o
   3  -4  14        1.06       -0.14      2.41 o
   4  -4  14       14.02       14.91      3.67 o
   5  -4  14        0.36       -2.46      1.64 o
   6  -4  14        5.24        4.82      2.94 o
  -1  -3  14        0.67       -0.06      1.67 o
   0  -3  14        7.39        3.68      1.80 o
   1  -3  14       15.34       14.50      2.46 o
   2  -3  14        0.47        1.21      1.62 o
   3  -3  14       13.97       18.96      3.96 o
   4  -3  14        0.55        2.89      2.70 o
   5  -3  14        2.17        3.67      2.56 o
   6  -3  14        0.60       -0.68      2.22 o
   7  -3  14        7.97        7.19      3.09 o
  -1  -2  14       20.98       22.52      4.03 o
   0  -2  14        1.64        2.56      1.77 o
   1  -2  14        0.26       -1.63      2.85 o
   2  -2  14        0.93        3.22      1.29 o
   3  -2  14      118.03      115.12      4.49 o
   4  -2  14        2.33        1.34      1.92 o
   5  -2  14        2.38        2.05      1.91 o
   6  -2  14       21.59       19.01      4.05 o
   7  -2  14        0.14        0.87      2.32 o
   8  -2  14        6.97        5.45      3.47 o
  -1  -1  14        0.55       -1.30      2.41 o
   0  -1  14        0.87        2.39      1.36 o
   1  -1  14        1.77        0.95      1.29 o
   2  -1  14        6.05        7.38      1.60 o
   3  -1  14       46.80       41.52      2.93 o
   4  -1  14       81.41       75.36      9.07 o
   5  -1  14        1.97       -1.21      1.55 o
   6  -1  14        0.75       -0.21      1.67 o
   7  -1  14       18.45       20.48      3.05 o
   8  -1  14        2.85        2.17      2.04 o
   0   0  14        9.59        8.05      3.14 o
   1   0  14        1.12        0.17      1.26 o
   2   0  14       11.64       13.74      2.66 o
   3   0  14        1.50        1.37      1.14 o
   4   0  14      113.38      119.23      5.66 o
   5   0  14        7.83       10.77      2.42 o
   6   0  14        0.25       -0.14      2.03 o
   7   0  14        5.04        4.55      2.53 o
   8   0  14        3.86        2.96      1.95 o
   9   0  14        1.22       -0.61      1.82 o
   0   1  14        0.68        0.91      1.88 o
   1   1  14        4.46        5.23      2.22 o
   2   1  14        0.44       -1.25      1.43 o
   3   1  14       10.13        9.47      1.64 o
   4   1  14        9.56       11.97      1.78 o
   5   1  14        5.55        4.21      1.98 o
   6   1  14        0.85       -1.58      1.51 o
   7   1  14        1.32        0.59      1.74 o
   8   1  14        0.42        2.42      1.94 o
   9   1  14       11.52       12.22      2.65 o
   1   2  14        0.07        1.83      2.80 o
   2   2  14       19.05       21.88      2.98 o
   3   2  14        0.05        1.17      1.61 o
   4   2  14        0.77       -0.25      1.78 o
   5   2  14        2.35        0.92      1.16 o
   6   2  14      101.44      110.52      5.53 o
   7   2  14        0.01       -2.21      1.48 o
   8   2  14        0.70       -0.69      1.56 o
   9   2  14        0.69        0.92      2.32 o
   2   3  14        0.02       -1.35      2.51 o
   3   3  14        0.15       -1.98      1.93 o
   4   3  14        0.15       -2.53      1.69 o
   5   3  14       22.02       16.79      3.86 o
   6   3  14       17.03       24.31      4.34 o
   7   3  14        1.73        2.07      2.56 o
   8   3  14        2.14        3.47      2.75 o
   9   3  14        0.01        1.50      2.56 o
  10   3  14        0.75       -0.77      2.65 o
   3   4  14        2.80        1.06      2.56 o
   4   4  14        0.00       -2.53      1.69 o
   5   4  14        2.55        6.85      3.04 o
   6   4  14       30.37       23.59      4.20 o
   7   4  14        0.03       -0.43      2.27 o
   8   4  14        5.09        7.14      3.04 o
   9   4  14        1.45        0.96      2.46 o
  10   4  14        0.03       -0.39      2.36 o
   4   5  14        4.95        2.41      2.89 o
   5   5  14        0.18        0.24      2.32 o
   6   5  14        1.78        0.19      2.03 o
   7   5  14        0.67        0.96      2.27 o
   8   5  14        0.00        0.92      2.27 o
   9   5  14       21.58       21.76      4.15 o
   6   6  14        0.73        0.63      2.51 o
   7   6  14        1.59        3.38      2.70 o
   8   6  14        4.50        5.89      2.80 o
   2  -4  15        1.96        5.55      3.14 o
   3  -4  15        6.37        1.35      2.80 o
   4  -4  15        0.92        2.51      2.80 o
   1  -3  15       15.35       15.53      2.66 o
   2  -3  15        0.07       -0.48      1.81 o
   3  -3  15       50.97       47.14      7.86 o
   4  -3  15       16.58       16.74      4.20 o
   5  -3  15        0.02       -0.96      2.51 o
   1  -2  15        2.59        1.23      1.74 o
   2  -2  15       35.33       37.50      3.07 o
   3  -2  15      104.57      112.94      5.63 o
   4  -2  15        3.76        0.34      2.65 o
   5  -2  15        0.02        1.21      2.61 o
   6  -2  15        1.08        0.77      2.51 o
   1  -1  15        1.87       -0.92      2.61 o
   2  -1  15       22.74       19.75      3.04 o
   3  -1  15        3.77        6.40      1.73 o
   4  -1  15       69.98       79.59      4.05 o
   5  -1  15        5.08        6.13      2.35 o
   6  -1  15        0.01       -2.34      1.56 o
   7  -1  15        4.83        4.68      3.28 o
   2   0  15        0.20       -1.13      1.65 o
   3   0  15        7.48        5.90      2.49 o
   4   0  15        3.68        6.81      1.68 o
   5   0  15       46.22       43.42     11.29 o
   6   0  15        2.31        0.57      1.94 o
   7   0  15       23.11       23.88      3.29 o
   8   0  15        0.07       -1.88      1.76 o
   2   1  15        0.44       -0.15      1.81 o
   3   1  15        0.50       -0.27      1.68 o
   4   1  15       28.24       26.15      3.38 o
   5   1  15        2.52        6.36      2.58 o
   6   1  15        1.04        2.09      2.10 o
   7   1  15        0.13       -1.47      1.78 o
   8   1  15       14.78       15.33      2.88 o
   3   2  15        1.24        2.65      2.85 o
   4   2  15        0.36        1.11      2.75 o
   5   2  15       91.96       92.82      7.57 o
   6   2  15       11.86       19.39      4.44 o
   7   2  15       15.49       16.40      3.96 o
   8   2  15        1.51        4.00      3.04 o
   4   3  15        0.05        1.74      2.75 o
   5   3  15        0.88        2.36      2.61 o
   6   3  15       31.51       26.73      4.73 o
   7   3  15        9.30        7.14      3.33 o
   8   3  15        9.83       12.59      3.81 o
   5   4  15        0.06        0.68      2.65 o
   6   4  15        0.01       -3.11      2.07 o
   7   4  15       12.10        9.74      3.52 o
   8   4  15        0.00       -1.01      2.56 o
   5   0  16        3.28        1.85      2.07 o
 
